# Supplementary material for: N-[4-(Prop-2-yn­yloxy)phen­yl]maleimide
Source: Acta Crystallogr Sect E Struct Rep Online. 2008 Dec 10;65(Pt 1):o65. doi: 10.1107/S1600536808035885 (PMC2967977; doi:10.1107/S1600536808035885)
Supplement: Supplementary file 2 [file e-65-00o65-Isup2.hkl]

# 
# h,k,l, Fc-squared, Fo-squared, sigma(Fo-squared) and status flag 
# 
data_I
_shelx_title ' 1 in P2(1)/n' 
_shelx_refln_list_code          4 
_shelx_F_calc_maximum      107.69 
_exptl_crystal_F_000       472.00 
_reflns_d_resolution_high  0.8409 
 
loop_ 
 _symmetry_equiv_pos_as_xyz 
 'x, y, z' 
 '-x+1/2, y+1/2, -z+1/2' 
 '-x, -y, -z' 
 'x-1/2, -y-1/2, z-1/2' 
 
_cell_length_a     9.0428 
_cell_length_b    11.4906 
_cell_length_c    11.4919 
_cell_angle_alpha  90.000 
_cell_angle_beta  101.998 
_cell_angle_gamma  90.000 
 
_shelx_F_squared_multiplier     1.000 
 
loop_ 
 _refln_index_h 
 _refln_index_k 
 _refln_index_l 
 _refln_F_squared_calc 
 _refln_F_squared_meas 
 _refln_F_squared_sigma 
 _refln_observed_status 
   2   0   0    11596.57     9550.46    795.12 o 
   4   0   0        0.39        5.42      1.54 o 
   6   0   0       39.07       16.26      5.09 o 
   8   0   0       46.26       26.27     14.23 o 
  10   0   0       24.30       40.14     16.86 o 
   1   1   0       28.97       76.61      2.42 o 
   2   1   0     8181.84     7270.39    187.97 o 
   3   1   0      143.95      160.82      6.63 o 
   4   1   0       73.21       84.12      4.21 o 
   5   1   0      299.35      283.18     36.65 o 
   6   1   0        6.82       12.77      3.30 o 
   7   1   0       54.31       46.14      6.18 o 
   8   1   0       30.25       33.09      5.27 o 
   9   1   0        0.64       12.90      5.56 o 
  10   1   0        0.01        1.44      1.85 o 
   0   2   0     1504.67     1390.69     20.14 o 
   1   2   0       55.22       66.30      3.59 o 
   2   2   0     5755.44     5212.70     53.03 o 
   3   2   0      298.14      350.54     10.73 o 
   4   2   0        9.65        5.44      1.90 o 
   5   2   0      154.39      182.17     20.04 o 
   6   2   0       12.48        4.78      2.10 o 
   7   2   0      108.07      120.51     22.74 o 
   8   2   0       18.96       17.23      4.75 o 
   9   2   0        6.67        8.23      2.97 o 
  10   2   0        0.10       13.59      6.18 o 
   1   3   0      235.26      199.63      9.25 o 
   2   3   0     9181.81     9730.77    320.03 o 
   3   3   0      178.32      139.30      4.70 o 
   4   3   0     1358.54     1517.47     34.76 o 
   5   3   0        4.49       39.39      3.78 o 
   6   3   0      144.33      181.27     12.82 o 
   7   3   0        0.02        4.27      2.76 o 
   8   3   0       52.72       44.62      6.69 o 
   9   3   0       16.97       12.78      4.40 o 
  10   3   0        6.01        4.28      3.79 o 
   0   4   0      886.85     1279.48     40.21 o 
   1   4   0      402.99      430.70      6.43 o 
   2   4   0      629.60      457.96     10.39 o 
   3   4   0      247.68      166.37      8.76 o 
   4   4   0     1351.48     1060.67     40.30 o 
   5   4   0        1.98        4.78      2.45 o 
   6   4   0        0.74        6.99      6.61 o 
   7   4   0       56.68       69.15     18.76 o 
   8   4   0       72.52       49.85     21.30 o 
   9   4   0       21.10       10.82      5.93 o 
  10   4   0        1.06       13.55      4.38 o 
   1   5   0       24.05       14.45      4.65 o 
   2   5   0        1.26        2.36      3.47 o 
   3   5   0       59.93       49.52      9.24 o 
   4   5   0      713.67      709.55     57.65 o 
   5   5   0       46.10       38.07      4.99 o 
   6   5   0       14.43        9.59      2.98 o 
   7   5   0        4.98        3.86      3.87 o 
   8   5   0        0.73        6.53      2.48 o 
   9   5   0        4.00        6.74      6.32 o 
   0   6   0      344.85      368.39     27.00 o 
   1   6   0      157.17      193.50      7.51 o 
   2   6   0      113.88      115.06      5.46 o 
   3   6   0        2.53        5.85      3.27 o 
   4   6   0        0.00       14.69      3.94 o 
   5   6   0       26.65       25.87      4.64 o 
   6   6   0       18.87       28.01      5.39 o 
   7   6   0        4.21       15.40      7.70 o 
   8   6   0       31.17       10.24      9.18 o 
   9   6   0        3.16        4.82      2.93 o 
   1   7   0      358.21      304.70     11.20 o 
   2   7   0       28.89       11.89      2.52 o 
   3   7   0       74.85       68.61      7.09 o 
   4   7   0        9.41       10.76     14.45 o 
   5   7   0        7.65        5.39      4.68 o 
   6   7   0       31.38       37.50      6.48 o 
   7   7   0       13.59       12.84      4.48 o 
   8   7   0        3.24        1.62      3.70 o 
   9   7   0        8.53       11.20      5.15 o 
   0   8   0       35.12       42.80     34.15 o 
   1   8   0      263.78      166.20     45.65 o 
   2   8   0      226.64      283.84     25.29 o 
   3   8   0       54.91       50.92     15.46 o 
   4   8   0        7.13        2.57      3.38 o 
   5   8   0        2.15        9.16      5.46 o 
   6   8   0       15.58        6.95      8.32 o 
   7   8   0        0.19        9.69      6.84 o 
   8   8   0        3.63        4.63      3.78 o 
   1   9   0       50.53       38.26      8.10 o 
   2   9   0        5.04       11.77      4.61 o 
   3   9   0        3.57       10.77      4.12 o 
   4   9   0        0.35       13.12      7.73 o 
   5   9   0        4.64        8.97      8.05 o 
   6   9   0       64.36       65.70     22.64 o 
   7   9   0        0.02        7.39      7.35 o 
   0  10   0      135.98        6.84     41.52 o 
   1  10   0       12.02        5.58      3.85 o 
   2  10   0       14.45       17.48      5.86 o 
   3  10   0        6.62       12.57      5.00 o 
   4  10   0      117.54      140.74     19.40 o 
   5  10   0       39.30       40.56     10.67 o 
   6  10   0        7.14        4.86     11.71 o 
   7  10   0        0.53        5.47      3.28 o 
   1  11   0       26.45        6.99      7.31 o 
   2  11   0        0.26       19.19      5.89 o 
   3  11   0       99.92      143.68      9.85 o 
   4  11   0        0.01        9.23      5.95 o 
   5  11   0       22.03       20.11     11.30 o 
   6  11   0        7.75       10.80      4.85 o 
   0  12   0       36.74       25.15     23.23 o 
   1  12   0       19.31       18.27      5.48 o 
   2  12   0       50.18       52.51     22.16 o 
   3  12   0        2.17       20.33      5.47 o 
   4  12   0        0.83       19.73      5.60 o 
   5  12   0        6.26       15.71      6.54 o 
   1  13   0        7.43       13.22     11.87 o 
   2  13   0       11.33        7.92      8.88 o 
   3  13   0        3.61       24.15      6.19 o 
  -9   0   1        3.42       17.19      9.98 o 
  -7   0   1       10.63       26.03     10.72 o 
  -5   0   1      124.30      134.85     13.66 o 
  -3   0   1     2792.88     2957.91    124.56 o 
  -1   0   1       78.97      123.86      6.83 o 
   1   0   1     1974.29     2014.42     30.07 o 
   3   0   1     2440.59     2179.29     54.02 o 
   5   0   1      113.02      100.58     10.26 o 
   7   0   1      226.54      242.23     43.14 o 
   9   0   1       24.91       10.38      5.14 o 
 -10   1   1        0.58        0.70      3.80 o 
  -9   1   1        5.39       11.66      3.66 o 
  -8   1   1        3.76        3.34      2.04 o 
  -7   1   1       11.30       16.64      4.25 o 
  -6   1   1        2.45        9.74      3.51 o 
  -5   1   1      170.26      245.96     10.18 o 
  -4   1   1      228.81      194.16      7.16 o 
  -3   1   1      675.54      839.60     32.42 o 
  -2   1   1      603.56      562.32     17.07 o 
  -1   1   1     1868.66     1941.13     23.24 o 
   0   1   1     1362.23     1421.75     27.57 o 
   1   1   1     2389.77     2342.16     81.52 o 
   2   1   1      608.71      559.47     14.54 o 
   3   1   1       74.02       61.33      2.86 o 
   4   1   1        6.69       18.17      3.00 o 
   5   1   1        9.33        8.91      2.69 o 
   6   1   1      206.23      171.86     12.20 o 
   7   1   1      147.39      148.31     15.55 o 
   8   1   1      130.41      134.06     19.79 o 
   9   1   1        3.41       12.89     11.35 o 
  10   1   1        4.79       14.29      4.33 o 
 -10   2   1        5.66       10.31      5.88 o 
  -9   2   1        0.24        5.83      3.38 o 
  -8   2   1        0.00        4.95      2.38 o 
  -7   2   1      165.18      169.58     17.59 o 
  -6   2   1       64.88       48.50      5.37 o 
  -5   2   1      100.32      127.05     12.58 o 
  -4   2   1      164.78      194.51     11.36 o 
  -3   2   1        1.91       19.48      3.36 o 
  -2   2   1     1025.72     1092.69     31.64 o 
  -1   2   1     6714.41     7326.74    181.77 o 
   0   2   1     2100.75     2141.98     46.87 o 
   1   2   1       68.32       31.08      1.94 o 
   2   2   1      160.65      161.73      8.39 o 
   3   2   1      299.91      355.21      9.65 o 
   4   2   1       75.35       53.77      7.38 o 
   5   2   1       14.13        4.08      3.83 o 
   6   2   1      241.21      277.48     20.43 o 
   7   2   1       46.68       81.71      8.21 o 
   8   2   1       27.38       26.99      7.14 o 
   9   2   1        4.23        6.37      3.40 o 
  10   2   1        2.10        5.93      2.89 o 
 -10   3   1        2.58       13.28      5.83 o 
  -9   3   1       18.38       17.10      4.67 o 
  -8   3   1       32.87       11.97      3.17 o 
  -7   3   1       62.27       57.61      8.03 o 
  -6   3   1      116.14      121.64      9.66 o 
  -5   3   1      179.26      150.85     11.42 o 
  -4   3   1      114.09       23.91      7.45 o 
  -3   3   1      554.63      685.06     21.99 o 
  -2   3   1      243.28      318.74     20.40 o 
  -1   3   1       60.96       29.83      2.38 o 
   0   3   1      212.23      181.30     12.86 o 
   1   3   1     4213.22     3880.23    151.56 o 
   2   3   1      510.94      439.75     11.70 o 
   3   3   1      170.50      111.03      5.69 o 
   4   3   1     1190.73     1413.62     52.83 o 
   5   3   1       15.33        7.98      2.28 o 
   6   3   1       17.01       13.52      3.28 o 
   7   3   1       47.60       78.29      7.80 o 
   8   3   1       29.81       31.23      6.72 o 
   9   3   1        0.19        4.02      2.14 o 
  10   3   1        2.59       10.23      4.17 o 
 -10   4   1        2.70        3.33      8.88 o 
  -9   4   1       28.49       17.04     14.26 o 
  -8   4   1       24.10       20.34      7.14 o 
  -7   4   1       70.21      113.80     21.78 o 
  -6   4   1       11.47        7.79      2.40 o 
  -5   4   1       47.61       65.07      5.63 o 
  -4   4   1       55.39       63.39     10.31 o 
  -3   4   1       63.89       53.68     15.81 o 
  -2   4   1      817.35      891.50     24.78 o 
  -1   4   1      200.95      248.19     12.52 o 
   0   4   1      702.73      701.66     21.72 o 
   1   4   1       26.60       22.73      2.01 o 
   2   4   1      607.45      538.13     25.88 o 
   3   4   1       52.65       32.27      4.40 o 
   4   4   1      648.44      601.93     21.38 o 
   5   4   1       10.76       14.54      3.04 o 
   6   4   1       14.38       39.58      4.55 o 
   7   4   1       27.92       38.34      8.62 o 
   8   4   1        0.39        7.62      2.93 o 
   9   4   1        0.41        5.85      4.40 o 
  -9   5   1        1.01       11.80      4.62 o 
  -8   5   1       91.87       94.23      7.97 o 
  -7   5   1       57.62       28.66     10.61 o 
  -6   5   1       11.79       21.45     10.32 o 
  -5   5   1      102.60       97.02     13.18 o 
  -4   5   1      373.13      342.88     21.87 o 
  -3   5   1      935.89      973.48     42.54 o 
  -2   5   1       11.68       39.53      5.27 o 
  -1   5   1       64.83       44.89      8.75 o 
   0   5   1       66.66       40.24     10.67 o 
   1   5   1       13.11        8.14      6.41 o 
   2   5   1       57.11       43.24      5.36 o 
   3   5   1       10.73       20.97      6.15 o 
   4   5   1       25.17       12.84      3.89 o 
   5   5   1       19.48       16.53      2.92 o 
   6   5   1        8.37       11.94      2.78 o 
   7   5   1       27.79       19.63      5.85 o 
   8   5   1        0.86        6.97      3.80 o 
   9   5   1       10.57       11.60      3.93 o 
  -9   6   1        4.55       19.00      6.59 o 
  -8   6   1       14.59        5.86      2.94 o 
  -7   6   1       12.06        7.90      3.47 o 
  -6   6   1      156.71      158.79     20.53 o 
  -5   6   1      219.60      123.65     41.99 o 
  -4   6   1       11.94        2.24      2.93 o 
  -3   6   1       38.04       59.73      8.52 o 
  -2   6   1      187.39      153.73     15.42 o 
  -1   6   1      151.48      188.81     12.08 o 
   0   6   1       50.73       60.18      9.66 o 
   1   6   1        2.20        4.68      2.47 o 
   2   6   1      234.87      227.45     13.24 o 
   3   6   1       28.86       31.98      5.08 o 
   4   6   1        0.19        2.13      4.36 o 
   5   6   1       22.51       26.78      5.27 o 
   6   6   1       44.75       50.49     17.50 o 
   7   6   1        6.17        4.25      3.20 o 
   8   6   1       25.94       23.43     10.77 o 
   9   6   1        5.97        4.17      3.48 o 
  -9   7   1        0.09       17.03     12.01 o 
  -8   7   1        0.91       13.57      6.60 o 
  -7   7   1        4.15        9.40      4.26 o 
  -6   7   1        7.82       10.72      9.12 o 
  -5   7   1        5.20        5.20      6.28 o 
  -4   7   1       23.67        2.40      2.71 o 
  -3   7   1       76.56       45.29      7.13 o 
  -2   7   1       52.28       53.60     19.67 o 
  -1   7   1      202.50      186.91     12.57 o 
   0   7   1        0.34        5.04      2.32 o 
   1   7   1       17.01       11.07      5.45 o 
   2   7   1       91.22      108.15      8.55 o 
   3   7   1        0.93        8.44      5.86 o 
   4   7   1      150.86      147.11     13.46 o 
   5   7   1        0.00        5.06      2.96 o 
   6   7   1        0.13       11.79      4.60 o 
   7   7   1       10.42       16.28      4.65 o 
   8   7   1        5.01        6.67      3.55 o 
  -8   8   1        1.24       16.11      8.00 o 
  -7   8   1        4.66       17.37      4.57 o 
  -6   8   1       37.29       33.73      9.28 o 
  -5   8   1       20.67       13.43      5.98 o 
  -4   8   1       13.93        4.47      8.59 o 
  -3   8   1       26.06       12.94      5.90 o 
  -2   8   1       33.86       21.98      4.97 o 
  -1   8   1      169.91      215.18     15.00 o 
   0   8   1        3.28       13.03      3.19 o 
   1   8   1        7.44        6.10      7.39 o 
   2   8   1        0.20       29.85     21.01 o 
   3   8   1        0.51        8.38      5.41 o 
   4   8   1       21.22       12.19      4.61 o 
   5   8   1        8.01       10.74      9.06 o 
   6   8   1        1.26       12.42      4.69 o 
   7   8   1        1.46       12.80      7.40 o 
   8   8   1       17.72       34.27      6.91 o 
  -8   9   1        0.70       17.74     13.49 o 
  -7   9   1        2.88       10.54      4.61 o 
  -6   9   1       29.05       20.31      4.83 o 
  -5   9   1        1.33       12.33     12.38 o 
  -4   9   1      157.62       30.08     56.78 o 
  -3   9   1        2.23        5.49      1.74 o 
  -2   9   1       14.97        6.25      3.96 o 
  -1   9   1        3.23       11.65      6.66 o 
   0   9   1      201.44       58.37     65.64 o 
   1   9   1        4.14        0.51      1.99 o 
   2   9   1        0.41       10.03      8.47 o 
   3   9   1        2.06        1.35      2.92 o 
   4   9   1       58.12       66.76      8.50 o 
   5   9   1       17.28       19.55      5.74 o 
   6   9   1       11.38       30.94      6.52 o 
   7   9   1        0.25       15.44      5.28 o 
  -7  10   1        0.72       16.03      9.15 o 
  -6  10   1        1.85        5.91     11.87 o 
  -5  10   1       49.46       32.27     43.42 o 
  -4  10   1      105.02       43.49     24.93 o 
  -3  10   1        8.96        5.72      4.78 o 
  -2  10   1       20.56        8.28      2.10 o 
  -1  10   1        6.82        8.84      5.25 o 
   0  10   1       11.08        2.26      1.67 o 
   1  10   1       93.66       35.76     26.14 o 
   2  10   1       42.83       18.54     16.53 o 
   3  10   1       13.41       11.55      5.20 o 
   4  10   1       13.69       11.41      4.21 o 
   5  10   1       10.55       40.92     13.56 o 
   6  10   1       20.06       28.26     12.72 o 
  -6  11   1        2.40        8.44     17.08 o 
  -5  11   1        5.55       14.76      5.92 o 
  -4  11   1        2.10        6.70      7.82 o 
  -3  11   1       39.82       37.74     30.14 o 
  -2  11   1       41.52        9.00     10.87 o 
  -1  11   1        7.45        9.16      4.95 o 
   0  11   1        8.26        6.00      2.40 o 
   1  11   1       29.19       21.41      6.78 o 
   2  11   1       32.41       36.18      7.37 o 
   3  11   1       14.56       21.24      6.98 o 
   4  11   1        7.02       25.27      7.87 o 
   5  11   1       32.19       24.80      6.69 o 
   6  11   1       12.00       21.16     20.79 o 
  -5  12   1       15.42       10.74     24.62 o 
  -4  12   1        9.17        8.03      4.97 o 
  -3  12   1        0.68        7.80      8.97 o 
  -2  12   1        0.04        7.32      7.92 o 
  -1  12   1        1.40        3.93      5.81 o 
   0  12   1       53.90       27.56     17.91 o 
   1  12   1        2.35        7.04      3.09 o 
   2  12   1       75.24       45.36     19.96 o 
   3  12   1       45.32       52.53     25.40 o 
   4  12   1       32.14       25.74      7.79 o 
  -3  13   1        1.38       10.72      4.73 o 
  -2  13   1       12.74       15.62     21.91 o 
  -1  13   1        5.22        9.89      5.96 o 
   0  13   1        0.37        7.07      8.84 o 
   1  13   1        0.45        1.47      4.53 o 
   2  13   1        0.28        6.16      6.76 o 
 -10   0   2        1.52        3.27      7.26 o 
  -8   0   2       43.85       23.92      7.45 o 
  -6   0   2        1.54       15.32      3.27 o 
  -4   0   2     1066.46     1539.23     96.93 o 
  -2   0   2     2440.77     1806.42     67.36 o 
   2   0   2       33.07       43.98     10.02 o 
   4   0   2      209.56      165.71     15.56 o 
   6   0   2     1115.34     1251.38    214.38 o 
   8   0   2       36.82       54.80     16.39 o 
  10   0   2        0.31       23.06      8.25 o 
 -10   1   2        1.48        7.69      6.07 o 
  -9   1   2        0.61        5.77      3.59 o 
  -8   1   2        0.65        1.76      2.37 o 
  -7   1   2       12.36       17.23      4.49 o 
  -6   1   2        7.18        6.78      2.24 o 
  -5   1   2       88.14      108.96      6.37 o 
  -4   1   2      121.93      143.27     14.55 o 
  -3   1   2       58.66       67.74      7.43 o 
  -2   1   2     3541.13     4885.12     76.31 o 
  -1   1   2     2473.62     3764.51    101.92 o 
   0   1   2     1713.90     1837.94     58.85 o 
   1   1   2     4676.90     4377.25    139.90 o 
   2   1   2      104.75       84.78      5.06 o 
   3   1   2       17.08       17.77      2.35 o 
   4   1   2        8.27       25.54      4.79 o 
   5   1   2        8.19        5.42      2.21 o 
   6   1   2        4.60       10.01      3.92 o 
   7   1   2        0.16        7.58      4.18 o 
   8   1   2      262.19      326.04     28.64 o 
   9   1   2       15.39       18.57      6.32 o 
  10   1   2        6.54       17.06      9.09 o 
 -10   2   2       20.11       12.19     13.51 o 
  -9   2   2       16.44       13.62      5.02 o 
  -8   2   2       11.39        8.79      3.32 o 
  -7   2   2       62.76       39.91     11.61 o 
  -6   2   2       22.83       29.01      6.26 o 
  -5   2   2       61.39       88.74      9.59 o 
  -4   2   2      624.96      594.44     32.22 o 
  -3   2   2     1346.03     1322.76     26.10 o 
  -2   2   2     1913.20     1577.39     22.83 o 
  -1   2   2     4788.68     5746.25    166.91 o 
   0   2   2     7706.98     9890.00    187.66 o 
   1   2   2       46.36       76.23      6.50 o 
   2   2   2     1383.34     1586.44     33.54 o 
   3   2   2      797.12      683.72     27.35 o 
   4   2   2      382.47      361.82     10.39 o 
   5   2   2       55.86       28.33      4.30 o 
   6   2   2       24.87       53.85      5.74 o 
   7   2   2       90.00      112.01      9.78 o 
   8   2   2       35.81       21.85      5.95 o 
   9   2   2       25.23       43.09      7.71 o 
 -10   3   2        1.88       21.89      8.94 o 
  -9   3   2        8.59        7.24      6.31 o 
  -8   3   2       37.44       16.67      5.37 o 
  -7   3   2        0.22        6.71      2.87 o 
  -6   3   2       21.59       10.44      3.16 o 
  -5   3   2       52.63       29.53      4.83 o 
  -4   3   2      614.00      514.67     17.36 o 
  -3   3   2        3.66        7.26      3.08 o 
  -2   3   2     2971.73     3691.85    307.00 o 
  -1   3   2       11.28       11.03      2.19 o 
   0   3   2     3342.31     3594.13     51.15 o 
   1   3   2      823.95      806.59     22.48 o 
   2   3   2       82.24       65.72      3.53 o 
   3   3   2       11.22       10.07      4.10 o 
   4   3   2     1131.91     1382.14     69.07 o 
   5   3   2       22.18       12.63      2.50 o 
   6   3   2       35.74       21.24      5.74 o 
   7   3   2        2.63        7.51      4.38 o 
   8   3   2        5.56        9.31      2.62 o 
   9   3   2        0.18        6.82      4.98 o 
 -10   4   2        0.00       10.02      4.93 o 
  -9   4   2        9.55        7.60      7.68 o 
  -8   4   2       45.18       24.89      6.34 o 
  -7   4   2      144.89      123.86      9.80 o 
  -6   4   2       56.74       44.27      5.10 o 
  -5   4   2      160.62      177.22     14.04 o 
  -4   4   2      331.90      292.29     15.76 o 
  -3   4   2      506.83      496.09    148.87 o 
  -2   4   2      579.73      446.26     22.32 o 
  -1   4   2        9.26        4.89      1.52 o 
   0   4   2      117.99      139.07      7.37 o 
   1   4   2      719.83      792.78     24.43 o 
   2   4   2      559.14      570.30     32.70 o 
   3   4   2      111.26      101.93     16.04 o 
   4   4   2        0.44        4.35      1.72 o 
   5   4   2       39.81       53.37      5.38 o 
   6   4   2      125.40      116.49     12.31 o 
   7   4   2        7.15        7.70      2.31 o 
   8   4   2       15.84       14.03      4.67 o 
   9   4   2       12.98       10.66      4.74 o 
  -9   5   2        0.35       18.11      5.36 o 
  -8   5   2        6.83        4.30      2.49 o 
  -7   5   2        8.61       37.70      8.95 o 
  -6   5   2      399.74      485.64     51.55 o 
  -5   5   2       17.65       13.72      5.50 o 
  -4   5   2      694.26      800.98    235.81 o 
  -3   5   2      122.25      107.37     28.21 o 
  -2   5   2      155.80      238.73     56.08 o 
  -1   5   2        6.71        2.02      1.85 o 
   0   5   2       57.76       26.89      6.00 o 
   1   5   2       25.63       13.03      4.40 o 
   2   5   2      126.19      187.38     17.69 o 
   3   5   2      114.51       89.70      8.23 o 
   4   5   2      344.59      411.53     41.69 o 
   5   5   2       22.93        9.30      3.61 o 
   6   5   2        0.00        5.62      4.22 o 
   7   5   2       14.53       10.77      3.77 o 
   8   5   2       16.58       13.05      8.01 o 
   9   5   2        3.26       19.64      5.97 o 
  -9   6   2        2.19        8.05      3.14 o 
  -8   6   2       70.75       30.70      9.85 o 
  -7   6   2        0.02        7.33      4.20 o 
  -6   6   2       61.21       60.16     24.79 o 
  -5   6   2        8.07        9.78      5.23 o 
  -4   6   2       12.76        5.57      5.73 o 
  -3   6   2       52.95       31.15      4.61 o 
  -2   6   2       32.61       51.65     20.40 o 
  -1   6   2        1.43        3.81      1.76 o 
   0   6   2      132.51      211.91     13.92 o 
   1   6   2      202.88      191.85      7.03 o 
   2   6   2       27.45       32.07      5.31 o 
   3   6   2       35.71       53.05      6.31 o 
   4   6   2       46.82       43.71     14.48 o 
   5   6   2        5.91       13.21      4.49 o 
   6   6   2        4.32       10.97      4.05 o 
   7   6   2        0.86       12.45      3.76 o 
   8   6   2       18.10        6.54      3.11 o 
  -9   7   2        0.00        5.99      6.96 o 
  -8   7   2       23.64       37.45     13.76 o 
  -7   7   2        4.12        8.80      4.72 o 
  -6   7   2       88.69       53.44     20.94 o 
  -5   7   2        9.79       19.82      8.98 o 
  -4   7   2      902.23      910.56    136.38 o 
  -3   7   2       23.69        9.54      6.02 o 
  -2   7   2       12.96       20.34      7.19 o 
  -1   7   2      476.97      253.65    152.49 o 
   0   7   2      176.15      209.82     11.14 o 
   1   7   2       66.36       60.79     15.46 o 
   2   7   2        9.69       11.98      3.62 o 
   3   7   2       83.26      109.79      9.83 o 
   4   7   2        3.91       15.40      4.44 o 
   5   7   2        5.56       19.63      5.95 o 
   6   7   2       27.92       24.15      4.94 o 
   7   7   2       27.61       29.66      8.13 o 
   8   7   2       19.07       18.48      5.05 o 
  -8   8   2        0.01       18.18     14.62 o 
  -7   8   2       10.30        6.35      4.87 o 
  -6   8   2       77.52       76.08     19.10 o 
  -5   8   2      137.29      114.67     67.42 o 
  -4   8   2      115.42       85.00     23.41 o 
  -3   8   2       27.30        4.63     15.33 o 
  -2   8   2      328.26      325.36     25.35 o 
  -1   8   2        2.02       13.17      6.96 o 
   0   8   2       10.97       11.71      3.49 o 
   1   8   2       24.48       21.71     12.29 o 
   2   8   2       28.45       15.99     17.22 o 
   3   8   2        0.73        9.73      5.82 o 
   4   8   2        0.06        7.45      5.90 o 
   5   8   2       51.47       58.34     23.84 o 
   6   8   2       11.86       13.70      4.56 o 
   7   8   2       50.83       53.16     15.46 o 
   8   8   2       10.62       11.58      3.81 o 
  -8   9   2        7.06        5.07      9.04 o 
  -7   9   2        0.49       12.00      7.00 o 
  -6   9   2        3.96       11.96      5.65 o 
  -5   9   2        1.03       30.17     12.57 o 
  -4   9   2      178.84      128.73     98.88 o 
  -3   9   2      129.37       65.60     44.22 o 
  -2   9   2       50.28       41.70     19.73 o 
  -1   9   2       15.59       13.30      3.53 o 
   0   9   2       21.32       18.58     10.42 o 
   1   9   2        4.78        5.64      4.24 o 
   2   9   2       23.32        6.08      5.56 o 
   3   9   2       41.48       50.66      7.91 o 
   4   9   2       17.92       21.65      6.58 o 
   5   9   2        0.05       11.65      4.70 o 
   6   9   2        5.88       15.63      7.69 o 
   7   9   2        0.71       11.36      3.63 o 
  -7  10   2        1.82       22.38     10.34 o 
  -6  10   2        1.70        8.05     14.95 o 
  -5  10   2        7.98       11.90      7.70 o 
  -4  10   2        2.89       28.62     25.32 o 
  -3  10   2        0.62       14.18      5.35 o 
  -2  10   2        9.28        7.60      2.48 o 
  -1  10   2        5.95        3.08      4.53 o 
   0  10   2       19.59        5.27      5.84 o 
   1  10   2        4.59        3.48      2.21 o 
   2  10   2       61.56       77.12      9.40 o 
   3  10   2        2.22       12.59      5.69 o 
   4  10   2        2.21       28.62      5.82 o 
   5  10   2       50.75       33.03     30.66 o 
   6  10   2        0.00       12.56      9.75 o 
  -6  11   2        2.26       16.95      7.52 o 
  -5  11   2        0.19       13.50     14.64 o 
  -4  11   2        0.56       12.42      4.45 o 
  -3  11   2        4.90       12.40      9.50 o 
  -2  11   2        6.32        5.43      3.38 o 
  -1  11   2       39.82        9.06      6.15 o 
   0  11   2        3.19        6.73      4.13 o 
   1  11   2       13.23       13.75      6.62 o 
   2  11   2        6.42        8.56      8.83 o 
   3  11   2       80.44       86.71     30.73 o 
   4  11   2       42.49       43.05     20.93 o 
   5  11   2       19.93       23.55      9.79 o 
  -5  12   2        0.00       24.19     10.03 o 
  -4  12   2        1.12       11.27     16.31 o 
  -3  12   2        0.90        6.60      4.45 o 
  -2  12   2        0.66        8.71      4.29 o 
  -1  12   2       47.31       16.94     25.12 o 
   0  12   2       49.32       14.54     10.31 o 
   1  12   2       18.83       20.13      6.77 o 
   2  12   2        4.94        7.20      3.94 o 
   3  12   2        3.84       25.26      6.85 o 
   4  12   2        8.17       21.63      5.60 o 
  -3  13   2        1.87       13.52      4.27 o 
  -2  13   2        7.86       24.95      9.16 o 
  -1  13   2        0.44       12.30      5.54 o 
   0  13   2        0.80        4.79      4.98 o 
   1  13   2        4.99        0.57      3.75 o 
   2  13   2        1.31        4.16      3.49 o 
  -9   0   3        1.00       17.86      8.37 o 
  -7   0   3        1.65       10.09      3.80 o 
  -5   0   3       53.78       40.91      6.18 o 
  -3   0   3       51.22      107.68     15.93 o 
  -1   0   3       55.28       10.63      2.00 o 
   1   0   3        9.87       13.70      4.46 o 
   3   0   3      172.11      154.69      6.78 o 
   5   0   3       19.24       61.36     10.14 o 
   7   0   3       50.28       91.26     13.13 o 
   9   0   3       84.88       77.90     39.01 o 
 -10   1   3        4.03        3.44      8.40 o 
  -9   1   3       12.09        9.58      5.71 o 
  -8   1   3        2.69        6.72      2.91 o 
  -7   1   3        0.07        3.07      1.32 o 
  -6   1   3       31.82       40.49      6.61 o 
  -5   1   3        8.38       13.70      3.36 o 
  -4   1   3        1.08       14.13      1.85 o 
  -3   1   3      230.78      310.26     19.45 o 
  -2   1   3     2096.01     2511.17     72.89 o 
  -1   1   3       53.90       51.91      3.59 o 
   0   1   3     2822.50     3594.97     51.00 o 
   1   1   3      880.21      959.03     38.49 o 
   2   1   3     2016.07     2116.54     54.57 o 
   3   1   3       88.64       66.17      3.48 o 
   4   1   3       88.17       88.66      7.73 o 
   5   1   3       58.64       45.13      4.32 o 
   6   1   3        6.66       19.67      3.98 o 
   7   1   3      323.02      323.17     43.84 o 
   8   1   3       26.06       25.53      6.58 o 
   9   1   3       27.01       44.40      8.68 o 
 -10   2   3        1.21       12.67     12.84 o 
  -9   2   3        5.23        4.92      3.84 o 
  -8   2   3       14.69       11.91      4.98 o 
  -7   2   3       21.47        2.85      1.48 o 
  -6   2   3       10.47        7.33      2.19 o 
  -5   2   3        0.06        7.13      2.28 o 
  -4   2   3      911.74      803.38     47.15 o 
  -3   2   3      152.15      144.23      9.14 o 
  -2   2   3      215.08      151.36     12.11 o 
  -1   2   3      896.13     1127.55     17.45 o 
   0   2   3     2396.30     3039.89    191.59 o 
   1   2   3     1884.47     2309.57     33.26 o 
   2   2   3     1653.56     1597.89     70.38 o 
   3   2   3      616.00      579.88     13.18 o 
   4   2   3        3.30        6.26      1.74 o 
   5   2   3      230.31      185.97      8.31 o 
   6   2   3      253.68      215.24     25.20 o 
   7   2   3       17.33       11.55      4.60 o 
   8   2   3       24.89       18.49      5.38 o 
   9   2   3        3.13       12.79      5.64 o 
 -10   3   3        3.51       12.48      9.39 o 
  -9   3   3       20.61       28.86      7.85 o 
  -8   3   3      121.64       50.13     12.72 o 
  -7   3   3       20.73       18.71      2.83 o 
  -6   3   3       50.66       37.01      3.75 o 
  -5   3   3       76.62       65.58      9.49 o 
  -4   3   3       30.54       52.69      6.52 o 
  -3   3   3       38.31       71.74      8.04 o 
  -2   3   3       93.79      124.37     11.25 o 
  -1   3   3      689.61      578.91     40.59 o 
   0   3   3     3537.78     4766.72    107.33 o 
   1   3   3      466.17      510.08     26.46 o 
   2   3   3        3.67        7.03      1.98 o 
   3   3   3       30.45       39.48      4.61 o 
   4   3   3      840.70      846.32     64.95 o 
   5   3   3        0.29        8.41      2.62 o 
   6   3   3       51.55       52.65      6.21 o 
   7   3   3        3.21       19.79      4.44 o 
   8   3   3        6.25       14.39      4.14 o 
   9   3   3       11.84       23.29      5.33 o 
 -10   4   3        5.05        7.19     13.06 o 
  -9   4   3        4.41        7.70      7.00 o 
  -8   4   3        0.33       10.97      6.98 o 
  -7   4   3       17.79        7.50      4.04 o 
  -6   4   3       65.76       46.31      7.96 o 
  -5   4   3        2.22        4.61      7.52 o 
  -4   4   3       63.19      106.88     11.71 o 
  -3   4   3        9.62        2.57      2.28 o 
  -2   4   3       29.73       18.90      2.47 o 
  -1   4   3       19.58       10.39      2.56 o 
   0   4   3     1648.78     1800.73     85.19 o 
   1   4   3      125.71      132.81     12.72 o 
   2   4   3      473.30      572.61     34.67 o 
   3   4   3       50.41       50.07      5.96 o 
   4   4   3      150.16      134.94     23.59 o 
   5   4   3        0.46        3.01      2.05 o 
   6   4   3        0.64        4.46      2.65 o 
   7   4   3        0.13        8.39      2.97 o 
   8   4   3        0.24        9.67      3.34 o 
   9   4   3        0.04       25.29     11.21 o 
 -10   5   3        0.05       14.51      8.06 o 
  -9   5   3        3.52        9.13      6.30 o 
  -8   5   3        0.64       23.99      6.68 o 
  -7   5   3       69.63       93.71     29.94 o 
  -6   5   3       49.23       37.62     15.36 o 
  -5   5   3       37.43       38.58      5.93 o 
  -4   5   3       36.24       10.71     14.25 o 
  -3   5   3      139.30       89.00     22.81 o 
  -2   5   3      577.68      583.11     42.25 o 
  -1   5   3      194.99      268.84     13.79 o 
   0   5   3       86.21       51.27      4.85 o 
   1   5   3      186.11      247.16     10.92 o 
   2   5   3      160.98      141.16      6.14 o 
   3   5   3       82.19      130.07     13.70 o 
   4   5   3      259.44      286.95     32.61 o 
   5   5   3       14.23       33.65      5.09 o 
   6   5   3       50.81       67.32     16.86 o 
   7   5   3       54.45       37.97      8.66 o 
   8   5   3        0.36       11.22      4.49 o 
   9   5   3       15.26       24.19     11.85 o 
  -9   6   3        0.84       13.90      7.71 o 
  -8   6   3       25.46       18.41      8.47 o 
  -7   6   3       16.87       24.07     17.87 o 
  -6   6   3      300.67      332.59     60.22 o 
  -5   6   3        6.44        0.42      4.80 o 
  -4   6   3       58.98       27.36     13.45 o 
  -3   6   3      269.16      300.66     20.88 o 
  -2   6   3       46.00       27.80      7.69 o 
  -1   6   3       47.57       34.50     13.37 o 
   0   6   3      180.40      155.90     11.99 o 
   1   6   3      248.32      258.58     17.89 o 
   2   6   3      640.70      629.42     48.01 o 
   3   6   3      115.74       93.79      8.56 o 
   4   6   3      188.48      241.26     21.19 o 
   5   6   3        5.06       10.42      4.90 o 
   6   6   3        2.13        8.09      3.45 o 
   7   6   3       13.34       32.66      6.51 o 
   8   6   3        0.02        8.78      3.30 o 
  -9   7   3        0.88        7.59      4.46 o 
  -8   7   3        6.16       17.11     13.55 o 
  -7   7   3       19.93       23.29      8.73 o 
  -6   7   3        9.78       21.10      7.96 o 
  -5   7   3      124.32       81.31     33.59 o 
  -4   7   3      264.02      331.46     40.95 o 
  -3   7   3       38.89        5.63      5.48 o 
  -2   7   3        1.21       20.77      7.96 o 
  -1   7   3       28.60       19.01      5.83 o 
   0   7   3       54.88       75.39     17.46 o 
   1   7   3       12.99       20.67      5.07 o 
   2   7   3        5.01        3.48      4.31 o 
   3   7   3        0.08        9.01      7.55 o 
   4   7   3       66.03       91.02      9.69 o 
   5   7   3       49.65      101.97     11.87 o 
   6   7   3        0.82        7.50      2.66 o 
   7   7   3       28.89       25.54     16.77 o 
   8   7   3        4.33       11.91      3.80 o 
  -8   8   3        2.16        8.07      6.11 o 
  -7   8   3        2.84        5.65      6.39 o 
  -6   8   3        6.23       12.62      4.93 o 
  -5   8   3       82.12       49.58     18.34 o 
  -4   8   3       11.70        9.93      8.94 o 
  -3   8   3      201.89      115.33     82.10 o 
  -2   8   3        0.53        6.70      9.38 o 
  -1   8   3       28.96       23.72     11.48 o 
   0   8   3       33.34       23.93      6.56 o 
   1   8   3        0.21        2.49      1.82 o 
   2   8   3       39.54       30.96      9.60 o 
   3   8   3       45.56       30.40      6.17 o 
   4   8   3       86.49      119.82     12.20 o 
   5   8   3       11.70       16.86      6.82 o 
   6   8   3        0.64        4.63      4.28 o 
   7   8   3        1.34        5.21      2.41 o 
  -8   9   3        8.77        7.29     17.14 o 
  -7   9   3        1.05        6.33      4.68 o 
  -6   9   3        2.50        9.28      3.70 o 
  -5   9   3        6.08        5.04      5.41 o 
  -4   9   3        0.42        4.27     10.81 o 
  -3   9   3       12.00       10.40      4.27 o 
  -2   9   3       40.86       43.71     20.20 o 
  -1   9   3        1.09        7.30      3.60 o 
   0   9   3        8.50        4.97      1.76 o 
   1   9   3       33.13       18.58      7.03 o 
   2   9   3        8.66        9.16      3.30 o 
   3   9   3      176.25      211.75     19.12 o 
   4   9   3       44.33       30.12      8.24 o 
   5   9   3       66.60       74.25     10.15 o 
   6   9   3        0.91        9.50      3.17 o 
   7   9   3        4.55       13.97      3.98 o 
  -7  10   3        1.20       15.06      6.09 o 
  -6  10   3        2.55        5.69      3.68 o 
  -5  10   3       19.13       84.49     20.69 o 
  -4  10   3        1.67       24.94      8.19 o 
  -3  10   3       13.20        6.31     20.91 o 
  -2  10   3       11.81        5.52      5.80 o 
  -1  10   3       15.76       13.74      8.93 o 
   0  10   3        3.30        4.30      4.43 o 
   1  10   3       74.47       29.56     15.85 o 
   2  10   3       34.33       58.77     19.98 o 
   3  10   3       68.86      109.34     11.52 o 
   4  10   3        8.29       29.77      6.12 o 
   5  10   3        3.05       27.04      6.13 o 
   6  10   3        4.11       13.27     10.03 o 
  -6  11   3        0.24        5.84     16.66 o 
  -5  11   3        0.01       17.46     10.10 o 
  -4  11   3        0.41       12.19      6.16 o 
  -3  11   3        1.32        7.10      7.38 o 
  -2  11   3       21.85       14.32      9.78 o 
  -1  11   3        0.64        2.74      3.68 o 
   0  11   3        9.99       15.31      6.30 o 
   1  11   3        9.13       16.04      4.90 o 
   2  11   3        8.53        9.25      6.59 o 
   3  11   3       27.79       38.13     13.24 o 
   4  11   3        1.26        8.27      3.54 o 
   5  11   3        5.61       18.34      5.14 o 
  -4  12   3        9.04        7.24      4.91 o 
  -3  12   3        0.60        6.24     10.35 o 
  -2  12   3        2.13       13.71      6.18 o 
  -1  12   3        6.31       59.97     32.19 o 
   0  12   3        5.14        7.92      3.96 o 
   1  12   3        0.00        9.74      4.35 o 
   2  12   3        1.28        7.02      4.44 o 
   3  12   3       18.44       20.01      5.44 o 
  -2  13   3        8.25       37.46      9.33 o 
  -1  13   3        2.70       11.43     15.34 o 
   0  13   3        2.26        4.25      7.63 o 
   1  13   3        0.20        5.85      5.15 o 
 -10   0   4       15.03       19.51      8.68 o 
  -8   0   4       91.99       33.72     14.01 o 
  -6   0   4       15.71       10.40      3.78 o 
  -4   0   4      198.29      124.20     28.56 o 
  -2   0   4      207.32      268.97     20.17 o 
   0   0   4      425.19      395.33      6.98 o 
   2   0   4     1276.14     1241.32     46.15 o 
   4   0   4      225.79      195.37     12.87 o 
   6   0   4       16.06       33.22     12.75 o 
   8   0   4      269.47      345.10     45.83 o 
 -10   1   4        1.04       16.77      6.56 o 
  -9   1   4       21.24       17.47     13.63 o 
  -8   1   4       45.71       17.90     11.64 o 
  -7   1   4       28.53       14.08      4.39 o 
  -6   1   4        6.80        2.45      1.98 o 
  -5   1   4       15.53        3.37      1.28 o 
  -4   1   4        1.07        5.62      3.69 o 
  -3   1   4       20.64       13.44      3.58 o 
  -2   1   4      294.82      259.92      8.08 o 
  -1   1   4      397.93      328.46     24.05 o 
   0   1   4       12.95       23.78      4.92 o 
   1   1   4      811.10      787.58     59.89 o 
   2   1   4       11.76       21.70      3.43 o 
   3   1   4      325.97      342.78     11.67 o 
   4   1   4     1175.13      897.05    107.08 o 
   5   1   4      325.94      367.83     23.85 o 
   6   1   4       19.82       35.84      4.62 o 
   7   1   4       93.66       95.45     14.01 o 
   8   1   4       35.36       56.89     11.13 o 
   9   1   4       27.63       41.00     10.54 o 
 -10   2   4        0.70       15.40      6.94 o 
  -9   2   4        1.81       15.19      4.23 o 
  -8   2   4        6.29       14.45      9.77 o 
  -7   2   4      125.20       70.92     26.21 o 
  -6   2   4       15.38       13.37      5.05 o 
  -5   2   4       16.05        8.26      5.63 o 
  -4   2   4      153.77      190.79     16.71 o 
  -3   2   4       25.23       26.13      5.02 o 
  -2   2   4      506.07      669.95     76.16 o 
  -1   2   4      473.95      405.24     38.00 o 
   0   2   4        0.46        2.02      1.18 o 
   1   2   4      296.42      267.43     12.67 o 
   2   2   4       30.38       26.38      3.46 o 
   3   2   4      961.65      993.80     28.81 o 
   4   2   4        0.06        1.88      1.21 o 
   5   2   4        2.04       14.67      3.16 o 
   6   2   4       24.27       29.96      4.74 o 
   7   2   4        3.59       10.05      3.45 o 
   8   2   4      109.12      124.23     11.49 o 
   9   2   4       16.53       31.86      5.49 o 
 -10   3   4        0.04       11.43      7.45 o 
  -9   3   4        3.08       11.16      7.08 o 
  -8   3   4        1.40       10.99      4.85 o 
  -7   3   4        3.81        1.79      2.65 o 
  -6   3   4        1.67        6.77      4.83 o 
  -5   3   4        1.97        4.63      3.35 o 
  -4   3   4       78.95      106.10     13.76 o 
  -3   3   4      292.35      335.48     22.36 o 
  -2   3   4     1470.97     1633.73    147.61 o 
  -1   3   4      129.96      163.49     11.46 o 
   0   3   4        0.94        0.68      1.13 o 
   1   3   4     1003.49     1239.10     35.45 o 
   2   3   4       19.34        7.08      2.42 o 
   3   3   4       45.19       30.65      6.25 o 
   4   3   4        0.44        3.95      1.68 o 
   5   3   4       34.94       25.39      4.16 o 
   6   3   4       34.82       53.89      5.44 o 
   7   3   4       24.66       31.62      4.93 o 
   8   3   4       57.69       94.81     10.35 o 
   9   3   4        3.26       18.27      6.36 o 
 -10   4   4        3.62        6.78      4.27 o 
  -9   4   4        0.00        9.22     16.13 o 
  -8   4   4        0.14       17.65      9.18 o 
  -7   4   4        3.05       14.63      6.56 o 
  -6   4   4       26.99       17.38     10.53 o 
  -5   4   4       69.74      101.88      8.02 o 
  -4   4   4       10.96       12.31      4.07 o 
  -3   4   4        6.10        2.67      4.17 o 
  -2   4   4        4.57        1.42      2.18 o 
  -1   4   4      796.53      655.48     75.64 o 
   0   4   4     2634.49     3281.02    324.08 o 
   1   4   4     1266.61     1216.04     61.40 o 
   2   4   4      303.02      278.91     20.05 o 
   3   4   4       57.27       65.59      9.79 o 
   4   4   4       39.22       27.51      3.59 o 
   5   4   4        2.77       10.61      3.19 o 
   6   4   4        7.59       10.23      2.61 o 
   7   4   4       54.98       60.05      4.95 o 
   8   4   4        1.55        7.37      2.66 o 
  -9   5   4        0.02       16.91      7.59 o 
  -8   5   4        6.33        6.86      6.98 o 
  -7   5   4       23.02       31.36     24.02 o 
  -6   5   4        1.15       13.39     17.37 o 
  -5   5   4      221.62      184.00     15.29 o 
  -4   5   4      371.79      420.13     32.09 o 
  -3   5   4        0.24        5.65      2.54 o 
  -2   5   4        2.88       13.58      3.34 o 
  -1   5   4      471.72      395.83     85.36 o 
   0   5   4     2410.80     2427.99    221.28 o 
   1   5   4        0.28        3.74      2.79 o 
   2   5   4      584.98      624.32     21.78 o 
   3   5   4       26.81       10.72      5.26 o 
   4   5   4       45.21       38.17      4.42 o 
   5   5   4       30.80       14.93      2.64 o 
   6   5   4       74.12       75.98     12.50 o 
   7   5   4        0.04        6.18      3.64 o 
   8   5   4       16.61       18.18      5.53 o 
  -9   6   4        1.93        9.90     11.26 o 
  -8   6   4        4.24       23.04      9.68 o 
  -7   6   4       24.05       28.85      8.10 o 
  -6   6   4        1.07        7.25      4.44 o 
  -5   6   4      298.61      380.46     46.96 o 
  -4   6   4      129.93      185.32     21.47 o 
  -3   6   4      398.36      467.87     63.75 o 
  -2   6   4       25.69       26.67      6.56 o 
  -1   6   4       46.35       51.92      6.92 o 
   0   6   4      249.91      224.90     10.49 o 
   1   6   4      417.40      446.60     27.90 o 
   2   6   4      287.49      298.69     16.99 o 
   3   6   4       81.28       72.90      6.91 o 
   4   6   4       55.05       42.61     14.21 o 
   5   6   4        2.23        5.16      5.87 o 
   6   6   4       29.34       16.84      4.55 o 
   7   6   4        0.27       13.67      4.90 o 
   8   6   4        1.90       10.43      4.89 o 
  -9   7   4        1.04        5.66      8.78 o 
  -8   7   4       13.11       30.24     20.11 o 
  -7   7   4       26.37       79.09     57.68 o 
  -6   7   4       30.94       16.73      8.33 o 
  -5   7   4       49.63       30.29     33.68 o 
  -4   7   4       30.25       15.34     12.32 o 
  -3   7   4        4.18       20.60      9.55 o 
  -2   7   4       28.08       48.85     14.30 o 
  -1   7   4        2.65        5.79      2.19 o 
   0   7   4        5.34       24.60      5.14 o 
   1   7   4        6.75        9.72      5.61 o 
   2   7   4      222.04      268.00     16.03 o 
   3   7   4        0.09        6.07      3.20 o 
   4   7   4       83.04       90.74     29.74 o 
   5   7   4       39.86       29.44      7.56 o 
   6   7   4       48.98       73.53      9.26 o 
   7   7   4       12.48       16.06      4.50 o 
  -8   8   4        9.62       16.89      6.78 o 
  -7   8   4        6.60       14.97     13.04 o 
  -6   8   4       16.81       71.93     27.38 o 
  -5   8   4        3.48        7.13     11.35 o 
  -4   8   4       26.05       55.20     29.10 o 
  -3   8   4       56.92       39.07     26.88 o 
  -2   8   4       56.81       69.56     10.61 o 
  -1   8   4        3.91        1.70      2.80 o 
   0   8   4        5.69        9.19      6.09 o 
   1   8   4       15.09       24.03      4.57 o 
   2   8   4      160.24      122.14     12.28 o 
   3   8   4        0.00        5.35      2.85 o 
   4   8   4       80.43       81.89     22.87 o 
   5   8   4        8.25       11.36      3.41 o 
   6   8   4       23.94       31.46      6.26 o 
   7   8   4       35.06       40.60      7.91 o 
  -7   9   4        2.05       20.67     26.81 o 
  -6   9   4        3.89       12.37      5.94 o 
  -5   9   4        1.57       22.15      8.48 o 
  -4   9   4       62.31       22.50     31.72 o 
  -3   9   4       50.94       45.85     28.58 o 
  -2   9   4       59.60       17.85     31.25 o 
  -1   9   4      116.38      122.29     13.14 o 
   0   9   4       22.33        8.93      2.99 o 
   1   9   4        5.67       19.06      4.94 o 
   2   9   4       54.96       31.70      9.32 o 
   3   9   4       17.15       10.07      4.24 o 
   4   9   4      106.49      139.17     29.95 o 
   5   9   4        0.01        8.12      6.07 o 
   6   9   4       11.86       19.82      5.08 o 
  -7  10   4        0.02       15.69      8.16 o 
  -6  10   4        0.46       17.61     17.10 o 
  -5  10   4        0.00        8.73      5.89 o 
  -4  10   4       10.47       11.90      5.15 o 
  -3  10   4        1.49       13.25     12.41 o 
  -2  10   4        2.64       18.61     10.25 o 
  -1  10   4        9.11        9.09      7.52 o 
   0  10   4        0.02        4.88      8.93 o 
   1  10   4        1.54        0.18      2.01 o 
   2  10   4       49.54       17.42     18.59 o 
   3  10   4       36.07       42.50      6.33 o 
   4  10   4       73.61       74.76     14.56 o 
   5  10   4        0.02        6.46      6.61 o 
  -6  11   4        0.11       25.82     10.63 o 
  -5  11   4        0.22       11.12      6.17 o 
  -4  11   4        0.14       21.81     10.63 o 
  -3  11   4        2.55        9.38      7.13 o 
  -2  11   4        3.29       10.54      5.26 o 
  -1  11   4        0.07        5.37      4.01 o 
   0  11   4       16.62       10.19      5.70 o 
   1  11   4        2.43        9.36      3.34 o 
   2  11   4       29.84       37.54      8.88 o 
   3  11   4       13.92        8.17      3.92 o 
   4  11   4        7.87       20.05      8.21 o 
  -4  12   4        5.50       50.96     12.35 o 
  -3  12   4        0.08        5.69      5.44 o 
  -2  12   4       17.87       11.72      3.91 o 
  -1  12   4        4.76       29.07      7.64 o 
   0  12   4        2.52       21.26      5.25 o 
   1  12   4        0.92        2.05      3.89 o 
   2  12   4       37.78       18.83      7.75 o 
   3  12   4        5.69       44.13     29.11 o 
  -1  13   4        3.49       14.54      8.20 o 
   0  13   4       14.28       21.84     10.22 o 
  -9   0   5       29.31        7.11      4.28 o 
  -7   0   5       22.96       34.13     10.72 o 
  -5   0   5      116.56      109.01     17.21 o 
  -3   0   5      496.86      523.40     35.14 o 
  -1   0   5        9.67        3.41      2.28 o 
   1   0   5      106.56      130.98     10.18 o 
   3   0   5      429.16      441.88     30.04 o 
   5   0   5      920.15      693.65     56.01 o 
   7   0   5       23.57       33.28      6.74 o 
 -10   1   5        8.11       27.45      9.32 o 
  -9   1   5       29.14       10.72     18.46 o 
  -8   1   5        4.76       10.34      6.93 o 
  -7   1   5       83.20       75.25     44.01 o 
  -6   1   5        3.93        8.50      3.78 o 
  -5   1   5        9.23        7.37      2.60 o 
  -4   1   5       48.90       64.87      9.00 o 
  -3   1   5       26.45      106.96      9.90 o 
  -2   1   5       79.06       79.72     15.34 o 
  -1   1   5      259.88      290.11     35.72 o 
   0   1   5      378.14      269.81      8.13 o 
   1   1   5       44.05       40.52      3.40 o 
   2   1   5      175.53      107.52      7.95 o 
   3   1   5      468.00      422.00     25.51 o 
   4   1   5       19.91       24.36      6.13 o 
   5   1   5        8.33        4.90      1.92 o 
   6   1   5      216.57      291.93     21.76 o 
   7   1   5        9.57       15.31      5.21 o 
   8   1   5        4.72       18.13     10.00 o 
 -10   2   5        6.53       22.32      7.36 o 
  -9   2   5        2.50        9.17      3.51 o 
  -8   2   5        0.18       11.40      9.10 o 
  -7   2   5       58.66       69.90     23.78 o 
  -6   2   5        2.38        3.80      2.24 o 
  -5   2   5        2.46        0.68      1.13 o 
  -4   2   5       13.44       17.16     10.78 o 
  -3   2   5       41.77       38.75      5.41 o 
  -2   2   5      434.15      666.14     67.21 o 
  -1   2   5      923.62      983.81     43.34 o 
   0   2   5      707.62      810.85     26.99 o 
   1   2   5       24.25       28.28      3.47 o 
   2   2   5      432.06      440.20     26.15 o 
   3   2   5      109.50      143.24      7.19 o 
   4   2   5       23.97       30.36      7.99 o 
   5   2   5       55.21       67.39     10.16 o 
   6   2   5       49.17       59.13      6.54 o 
   7   2   5       59.39       56.53      5.81 o 
   8   2   5      197.26      218.92     21.51 o 
 -10   3   5        0.66       11.96     18.66 o 
  -9   3   5        0.14       25.82     10.98 o 
  -8   3   5        0.14        4.55      4.12 o 
  -7   3   5       17.88       19.43      5.60 o 
  -6   3   5       10.97       10.26     15.98 o 
  -5   3   5        2.75        1.37      3.77 o 
  -4   3   5        1.18        3.13      5.07 o 
  -3   3   5       10.11        4.23      8.83 o 
  -2   3   5      239.70      234.23     13.24 o 
  -1   3   5      464.68      462.47     30.11 o 
   0   3   5      571.76      467.42     24.95 o 
   1   3   5       64.48      118.41      6.70 o 
   2   3   5      190.34      184.63     11.70 o 
   3   3   5       72.35       86.99     13.13 o 
   4   3   5      549.78      565.52     36.67 o 
   5   3   5        0.01        7.42      2.17 o 
   6   3   5       35.32       58.10      5.78 o 
   7   3   5      122.58      170.18     11.82 o 
   8   3   5       31.94       15.33      7.92 o 
 -10   4   5        3.91       14.12      8.43 o 
  -9   4   5        0.30        6.98     13.01 o 
  -8   4   5        8.69       14.10     11.33 o 
  -7   4   5        4.93        7.11      5.78 o 
  -6   4   5       35.44       32.28     27.45 o 
  -5   4   5       40.07       26.20     10.32 o 
  -4   4   5       61.47       65.30     12.45 o 
  -3   4   5       85.86      155.37      9.86 o 
  -2   4   5      209.26      188.47     31.49 o 
  -1   4   5       11.63       33.97      5.70 o 
   0   4   5       71.58       78.72      9.33 o 
   1   4   5     1506.73     1559.73     80.91 o 
   2   4   5        7.88       14.44      3.48 o 
   3   4   5      139.01      115.34      5.87 o 
   4   4   5       78.58       76.15     17.42 o 
   5   4   5       16.89       16.36      5.80 o 
   6   4   5        0.06       17.54      3.87 o 
   7   4   5       91.97      118.83     10.93 o 
   8   4   5       11.86       19.14      3.99 o 
  -9   5   5        0.09        9.05      9.02 o 
  -8   5   5        5.38        3.88      5.66 o 
  -7   5   5        0.23        5.60     20.77 o 
  -6   5   5        1.74        9.59     11.14 o 
  -5   5   5      329.13      211.56     67.98 o 
  -4   5   5       18.64        6.12      4.08 o 
  -3   5   5      166.68      180.44     13.69 o 
  -2   5   5       87.28       75.67     17.59 o 
  -1   5   5      233.15      147.37     17.40 o 
   0   5   5      555.87      551.83     29.78 o 
   1   5   5       74.62       99.43      7.49 o 
   2   5   5        7.89        8.56      1.89 o 
   3   5   5       30.21       45.01      3.91 o 
   4   5   5      124.23      109.37     16.18 o 
   5   5   5       18.10       28.85      6.06 o 
   6   5   5        0.76        6.90      2.56 o 
   7   5   5       96.36      162.09     13.79 o 
   8   5   5        0.76       14.72      5.18 o 
  -9   6   5        0.12       10.21      7.35 o 
  -8   6   5        0.04       12.82      7.42 o 
  -7   6   5        3.17       24.62      7.51 o 
  -6   6   5        5.61       12.68     10.70 o 
  -5   6   5        2.16       -0.02      4.31 o 
  -4   6   5      397.41      357.84     44.36 o 
  -3   6   5      272.10      410.29     41.35 o 
  -2   6   5       90.86       52.05     28.71 o 
  -1   6   5        3.80        1.38      5.20 o 
   0   6   5       14.29       21.99      4.56 o 
   1   6   5       15.39        6.67      4.49 o 
   2   6   5      315.88      371.60     60.35 o 
   3   6   5      241.65      232.53     18.86 o 
   4   6   5        2.09        6.24      3.17 o 
   5   6   5       71.06       63.70     16.93 o 
   6   6   5       93.29      117.82     12.78 o 
   7   6   5        7.08       16.69      5.44 o 
  -8   7   5        2.85       22.62     14.31 o 
  -7   7   5       16.16        4.84     10.24 o 
  -6   7   5       10.91       10.42      6.67 o 
  -5   7   5        0.21       32.46     12.48 o 
  -4   7   5        0.04       14.55     12.57 o 
  -3   7   5       24.65       35.25     22.53 o 
  -2   7   5       97.51      118.80     18.23 o 
  -1   7   5        6.95        8.63      9.34 o 
   0   7   5       27.48       25.04      7.03 o 
   1   7   5        0.60        6.38      4.84 o 
   2   7   5      208.70      217.58     16.91 o 
   3   7   5      144.96      169.65     14.03 o 
   4   7   5        2.91        7.81      2.80 o 
   5   7   5      237.59      267.52     13.77 o 
   6   7   5        2.21        7.74      3.31 o 
   7   7   5        0.09       10.82      5.97 o 
  -8   8   5        0.42       12.75     14.89 o 
  -7   8   5       33.72       66.39     46.66 o 
  -6   8   5       21.43        7.38      7.37 o 
  -5   8   5        1.68        2.70      5.00 o 
  -4   8   5       13.69       48.47     18.43 o 
  -3   8   5        9.93       19.17     17.89 o 
  -2   8   5       10.08       18.33      5.62 o 
  -1   8   5        1.65       13.62      9.27 o 
   0   8   5      269.32      273.46     24.84 o 
   1   8   5        2.16        3.72      3.61 o 
   2   8   5      105.50       99.61     16.28 o 
   3   8   5      312.79      319.37     34.37 o 
   4   8   5        4.05       11.90      3.82 o 
   5   8   5       41.60       62.65      7.66 o 
   6   8   5        0.68        6.23      3.33 o 
  -7   9   5        5.53       29.30     14.74 o 
  -6   9   5        0.05        7.48      7.89 o 
  -5   9   5        0.40       22.41     15.86 o 
  -4   9   5       11.60       32.11     10.12 o 
  -3   9   5       22.99       46.57     31.59 o 
  -2   9   5       13.85       -1.10      3.34 o 
  -1   9   5       87.73       95.29     12.71 o 
   0   9   5        0.17        4.29      2.60 o 
   1   9   5        2.13       12.61      3.62 o 
   2   9   5       82.03       14.28     20.01 o 
   3   9   5       20.79       28.97      8.09 o 
   4   9   5       51.75       47.50     12.47 o 
   5   9   5        5.80       10.16      3.45 o 
   6   9   5        2.41       14.95      3.75 o 
  -6  10   5        4.94       20.63      7.48 o 
  -5  10   5        5.85       15.33      6.22 o 
  -4  10   5        7.53       18.97      9.36 o 
  -3  10   5        1.44       12.48     10.43 o 
  -2  10   5       15.89        7.49      7.90 o 
  -1  10   5        7.65       15.99      6.68 o 
   0  10   5       97.18       54.18     35.93 o 
   1  10   5       60.43       58.71     22.35 o 
   2  10   5        3.57        9.32      3.04 o 
   3  10   5        5.90       11.77      3.80 o 
   4  10   5       10.19       22.30      8.91 o 
   5  10   5        1.04        8.09      4.40 o 
  -5  11   5        4.14        8.69      6.50 o 
  -4  11   5       12.95       26.66     11.42 o 
  -3  11   5       13.62        3.96     13.73 o 
  -2  11   5       64.46       35.31     41.49 o 
  -1  11   5        7.82        7.49      7.42 o 
   0  11   5        7.69        6.91      5.94 o 
   1  11   5        7.29        8.30      3.98 o 
   2  11   5       42.28       18.21      6.39 o 
   3  11   5        4.62       12.06      4.89 o 
   4  11   5       17.92       32.56     11.71 o 
  -4  12   5        3.72        6.20     13.52 o 
  -3  12   5        0.02        8.35      5.82 o 
  -2  12   5        5.08        7.19     14.74 o 
  -1  12   5        0.10       15.23     18.71 o 
   0  12   5       15.94        6.05      6.95 o 
   1  12   5       16.44        8.63      3.53 o 
   2  12   5        0.48       10.33      6.14 o 
 -10   0   6        0.04       39.34     13.65 o 
  -8   0   6       82.30       49.40     15.92 o 
  -6   0   6        0.76        1.69      4.69 o 
  -4   0   6      579.33      584.60     51.47 o 
   0   0   6      377.32      363.95     34.53 o 
   2   0   6      528.85      489.55     33.13 o 
   4   0   6        1.76        3.73      3.48 o 
   6   0   6        8.97       13.43      4.29 o 
   8   0   6       25.91       30.08     15.91 o 
 -10   1   6        3.05       21.20     17.38 o 
  -9   1   6        7.43       24.55      7.44 o 
  -8   1   6        0.22        9.30      4.66 o 
  -7   1   6        1.86       10.22      6.52 o 
  -6   1   6       69.91       65.46     12.95 o 
  -5   1   6        3.78        8.34      6.38 o 
  -4   1   6       10.86        7.11      8.82 o 
  -3   1   6       85.69       47.03     14.89 o 
  -2   1   6      589.33      461.19     22.47 o 
  -1   1   6      602.23      519.23     74.80 o 
   0   1   6       76.62       61.79      6.82 o 
   1   1   6       64.15       52.96      5.40 o 
   2   1   6       52.91       43.20      2.96 o 
   3   1   6       90.33      109.21     13.80 o 
   4   1   6        1.13        6.02      2.29 o 
   5   1   6       23.86       24.06      2.69 o 
   6   1   6       63.74       50.57      6.48 o 
   7   1   6       33.64       30.08      5.21 o 
   8   1   6        0.18       12.55      9.51 o 
 -10   2   6        2.71       18.84      8.32 o 
  -9   2   6        3.66        7.58     15.90 o 
  -8   2   6       23.33       38.41     14.73 o 
  -7   2   6        0.01       20.87      6.73 o 
  -6   2   6       48.36       44.55     21.66 o 
  -5   2   6        2.35       10.01      8.58 o 
  -4   2   6      334.88      286.16     14.93 o 
  -3   2   6       82.69       47.99      9.95 o 
  -2   2   6       11.24        7.67      5.55 o 
  -1   2   6      166.18      122.66     13.23 o 
   0   2   6       71.98      104.32      8.90 o 
   1   2   6      326.43      355.85     20.94 o 
   2   2   6      248.66      242.24     19.07 o 
   3   2   6        9.86       15.20      3.75 o 
   4   2   6      453.60      413.03     30.79 o 
   5   2   6       62.14       28.68      6.28 o 
   6   2   6       18.79       24.84      6.40 o 
   7   2   6       15.14       16.32      3.21 o 
   8   2   6       26.55       11.51      6.57 o 
  -9   3   6        0.02       16.84     13.91 o 
  -8   3   6        3.69        7.41      5.57 o 
  -7   3   6        0.29       13.95      5.89 o 
  -6   3   6       68.07       33.11     15.48 o 
  -5   3   6       79.36       81.42     13.87 o 
  -4   3   6       35.80       63.07     10.96 o 
  -3   3   6      376.19      366.85     41.29 o 
  -2   3   6      691.20      925.88    130.79 o 
  -1   3   6        9.17        6.63      2.10 o 
   0   3   6      377.58      322.42     11.83 o 
   1   3   6       51.47       63.43      5.93 o 
   2   3   6      274.25      297.33     23.55 o 
   3   3   6        0.71        1.86      1.99 o 
   4   3   6       11.94       18.51      3.16 o 
   5   3   6       42.69       30.57      7.92 o 
   6   3   6        3.36        7.54      3.09 o 
   7   3   6      125.14      195.24     16.58 o 
   8   3   6       21.02       28.46      5.00 o 
  -9   4   6        4.15        9.32      9.57 o 
  -8   4   6        1.67       16.18      5.71 o 
  -7   4   6        6.84       16.84      6.48 o 
  -6   4   6        0.40        6.47     13.88 o 
  -5   4   6      125.14       92.13     34.25 o 
  -4   4   6      432.52      522.39     50.55 o 
  -3   4   6       15.13       21.51      9.89 o 
  -2   4   6      270.64      322.45     43.18 o 
  -1   4   6       24.72       25.82      7.17 o 
   0   4   6      261.80      298.21     16.01 o 
   1   4   6       15.80       29.46      4.34 o 
   2   4   6        4.99        5.44      2.78 o 
   3   4   6        4.62        2.66      3.07 o 
   4   4   6        0.08        6.32      3.27 o 
   5   4   6      150.21      175.61     12.34 o 
   6   4   6       35.63       44.05      9.47 o 
   7   4   6      231.70      211.82     18.54 o 
  -9   5   6        0.01        5.54      8.87 o 
  -8   5   6       12.39       48.53     17.43 o 
  -7   5   6        1.05        1.23      4.82 o 
  -6   5   6        1.14        0.90      6.16 o 
  -5   5   6       23.72        1.75      3.41 o 
  -4   5   6       15.87       43.08     12.66 o 
  -3   5   6      355.21      413.58     66.00 o 
  -2   5   6       77.35       87.00     14.82 o 
  -1   5   6       15.43       18.33      3.64 o 
   0   5   6       18.62        7.44     14.12 o 
   1   5   6       61.56       59.36      6.90 o 
   2   5   6       13.69       11.41      2.45 o 
   3   5   6       11.00       10.82      2.26 o 
   4   5   6       15.95       22.52      5.31 o 
   5   5   6       21.16       23.58      4.03 o 
   6   5   6       78.02       99.57     10.07 o 
   7   5   6        2.25        7.68      8.18 o 
  -8   6   6        0.46       21.00      6.99 o 
  -7   6   6        0.58       14.28     12.77 o 
  -6   6   6       12.93       29.91      9.49 o 
  -5   6   6        8.49        5.28      6.71 o 
  -4   6   6       21.41       18.97      7.26 o 
  -3   6   6        0.58       13.75      4.81 o 
  -2   6   6       32.89       34.19      7.40 o 
  -1   6   6        0.09        6.10      6.85 o 
   0   6   6      594.90      798.66    196.87 o 
   1   6   6      140.17      117.81     25.06 o 
   2   6   6        5.88        2.96      1.52 o 
   3   6   6      309.05      345.23     23.27 o 
   4   6   6        3.07        7.73      1.84 o 
   5   6   6      144.84      196.82     10.70 o 
   6   6   6       18.55       20.42      7.05 o 
   7   6   6        0.96       13.14      6.87 o 
  -8   7   6        3.36        7.80      6.12 o 
  -7   7   6        5.75        5.42     22.59 o 
  -6   7   6        0.25        9.79     12.84 o 
  -5   7   6       20.00       14.05     23.51 o 
  -4   7   6        2.75        9.44     13.04 o 
  -3   7   6       13.47       30.80      8.87 o 
  -2   7   6       58.35       75.35     26.26 o 
  -1   7   6       96.29      122.44     33.70 o 
   0   7   6       36.80       56.32     15.47 o 
   1   7   6      147.05       93.96     23.91 o 
   2   7   6       34.42       26.57      9.80 o 
   3   7   6       72.47       81.80      9.05 o 
   4   7   6       84.40       84.90     14.19 o 
   5   7   6        0.54        7.32      3.62 o 
   6   7   6        1.40       12.44      6.22 o 
  -8   8   6        0.02       13.31      8.53 o 
  -7   8   6        0.72       19.51      7.70 o 
  -6   8   6        1.42        6.86      6.75 o 
  -5   8   6        7.67       50.51     34.71 o 
  -4   8   6        1.85       32.22      8.97 o 
  -3   8   6        0.02       13.17      9.80 o 
  -2   8   6       30.09       55.99      9.34 o 
  -1   8   6       33.44       66.87     11.06 o 
   0   8   6      229.28      271.25     51.37 o 
   1   8   6       18.56       19.93     11.96 o 
   2   8   6        4.24       -0.80      1.91 o 
   3   8   6       10.71        7.23      2.94 o 
   4   8   6      148.59      180.43     20.24 o 
   5   8   6        1.10       11.29      5.37 o 
   6   8   6       18.59       12.31      3.70 o 
  -7   9   6        3.07       15.46      8.25 o 
  -6   9   6        1.81        7.00      4.55 o 
  -5   9   6        6.98       16.84      9.02 o 
  -4   9   6        0.19       14.65     16.87 o 
  -3   9   6        0.00       18.37      8.87 o 
  -2   9   6        1.83       18.99     14.66 o 
  -1   9   6       33.78       14.41      7.73 o 
   0   9   6        1.53       18.14      6.83 o 
   1   9   6       11.38       10.23      4.41 o 
   2   9   6       30.37       22.46      6.40 o 
   3   9   6       24.29       18.93      4.39 o 
   4   9   6       81.54      106.11     12.65 o 
   5   9   6        0.02       20.59      5.02 o 
  -6  10   6        2.95       11.30     15.50 o 
  -5  10   6        6.22       24.37      8.53 o 
  -4  10   6        0.02       11.85      6.05 o 
  -3  10   6       24.47       17.28      5.96 o 
  -2  10   6        1.13        9.78      9.68 o 
  -1  10   6        0.01       29.55     11.71 o 
   0  10   6        0.40       18.16      4.24 o 
   1  10   6        8.14        9.59      5.82 o 
   2  10   6       20.98       15.07      6.11 o 
   3  10   6        2.13        2.98      3.73 o 
   4  10   6        0.03        7.11      5.28 o 
  -5  11   6        4.39       13.12     14.87 o 
  -4  11   6        6.55       22.44      7.83 o 
  -3  11   6        0.02       15.49      5.97 o 
  -2  11   6        0.69       23.36      5.98 o 
  -1  11   6        2.01       19.98      4.47 o 
   0  11   6        2.09       17.32      4.35 o 
   1  11   6       12.80       13.02      4.09 o 
   2  11   6        0.69        9.36      4.73 o 
   3  11   6        4.57        7.84      6.65 o 
  -2  12   6       13.87       31.28     15.50 o 
  -1  12   6        0.00       41.48     16.35 o 
   0  12   6        3.24       13.37      6.58 o 
   1  12   6        0.00        7.38      3.82 o 
  -9   0   7        7.73       25.33     10.89 o 
  -7   0   7        0.97       21.84      9.20 o 
  -1   0   7      167.42       88.54     18.18 o 
   1   0   7      947.77     1015.47     78.80 o 
   3   0   7      108.59       90.23     16.56 o 
   5   0   7       45.43       29.43      4.31 o 
   7   0   7        4.86        5.59      3.56 o 
  -9   1   7        0.03       22.98     15.17 o 
  -8   1   7       31.75       23.03     10.76 o 
  -7   1   7       25.92       30.09     11.21 o 
  -6   1   7        0.12       14.08      7.44 o 
  -5   1   7       12.26       20.12     11.82 o 
  -2   1   7       23.99       37.12      4.39 o 
  -1   1   7      390.22      234.38     38.37 o 
   0   1   7      415.53      347.62     14.64 o 
   1   1   7        5.25        2.47      1.19 o 
   2   1   7      116.64      114.00      9.88 o 
   3   1   7       85.03       69.41     10.89 o 
   4   1   7       10.81       13.01      4.18 o 
   5   1   7       12.37       15.15      3.12 o 
   6   1   7        7.13        8.83      2.78 o 
   7   1   7        7.64        7.19      2.94 o 
  -9   2   7        7.79       27.47      8.35 o 
  -8   2   7        7.65        9.13      5.88 o 
  -7   2   7        2.40       24.81      9.09 o 
  -6   2   7       73.95       51.29     19.00 o 
  -5   2   7       32.55       29.93      9.37 o 
  -4   2   7      111.00      128.73     31.54 o 
  -3   2   7        0.15        3.39      3.62 o 
  -2   2   7       23.70       14.53      3.83 o 
  -1   2   7       23.80        6.28      4.68 o 
   0   2   7       86.42       90.97      6.19 o 
   1   2   7       23.17       47.06      3.91 o 
   2   2   7       86.59       95.51      6.72 o 
   3   2   7        2.35        1.25      0.94 o 
   4   2   7      150.87      117.36     10.83 o 
   5   2   7       44.13       55.00     10.19 o 
   6   2   7        0.32        5.77      2.10 o 
   7   2   7        5.66       13.31      4.44 o 
  -9   3   7        1.30       25.59      8.43 o 
  -8   3   7        4.55       20.32     16.47 o 
  -7   3   7       31.46       36.30     13.97 o 
  -6   3   7       71.41       81.33     16.35 o 
  -5   3   7       35.21       19.48      6.07 o 
  -4   3   7      166.08      214.78     22.79 o 
  -3   3   7      179.46      165.67     31.57 o 
  -2   3   7       59.80       42.88     11.08 o 
  -1   3   7       13.76        7.53      2.87 o 
   0   3   7      118.31      142.72     15.44 o 
   1   3   7       53.68       67.99      6.94 o 
   2   3   7      142.40      126.18      9.25 o 
   3   3   7        4.16        5.57      2.21 o 
   4   3   7      133.82      118.25     10.97 o 
   5   3   7       30.69       17.59      7.72 o 
   6   3   7        9.94        7.99      3.51 o 
   7   3   7        0.54       12.31      3.84 o 
  -9   4   7        0.93       36.11      8.91 o 
  -8   4   7        0.37       19.74     16.87 o 
  -7   4   7        3.20       23.13      6.26 o 
  -6   4   7        9.94       12.15      5.74 o 
  -5   4   7       33.74       42.16      9.93 o 
  -4   4   7      370.35      269.98     33.81 o 
  -3   4   7        3.34       31.67      9.27 o 
  -2   4   7      305.69      286.41     26.68 o 
  -1   4   7        5.87        2.38     10.43 o 
   0   4   7      158.32      141.33     15.09 o 
   1   4   7       17.82       13.73      8.58 o 
   2   4   7       32.61       37.44      5.23 o 
   3   4   7       93.25      119.27      9.31 o 
   4   4   7      156.42      161.15     11.61 o 
   5   4   7       52.78       50.57      7.17 o 
   6   4   7       65.58       74.91      7.12 o 
   7   4   7       25.90       22.60      5.40 o 
  -8   5   7        1.90       47.46     45.09 o 
  -7   5   7        0.79       18.20      7.20 o 
  -6   5   7        2.86       33.39      9.87 o 
  -5   5   7        4.52       13.09     14.37 o 
  -4   5   7        1.89       18.42      8.36 o 
  -3   5   7       23.72       18.40      5.70 o 
  -2   5   7        6.62       23.06      8.27 o 
  -1   5   7        1.08        7.83      3.62 o 
   0   5   7        1.72        1.74      2.26 o 
   1   5   7        5.34        6.54      2.67 o 
   2   5   7       66.04       49.41      5.61 o 
   3   5   7      189.32      209.60     15.14 o 
   4   5   7      129.77      159.20     17.29 o 
   5   5   7        2.57        6.97      3.35 o 
   6   5   7        9.11       14.53      6.10 o 
   7   5   7       25.32       44.28      7.28 o 
  -8   6   7        3.42       22.56      7.28 o 
  -7   6   7        1.70       16.39     12.20 o 
  -6   6   7        0.22        9.06     11.04 o 
  -5   6   7        1.63       11.88      5.30 o 
  -4   6   7       52.25      136.13     33.05 o 
  -3   6   7       39.81       59.80     38.25 o 
  -2   6   7       57.93       48.26      9.07 o 
  -1   6   7        6.55       25.71     10.17 o 
   0   6   7      347.15      322.38     56.10 o 
   1   6   7       43.20       60.55     11.98 o 
   2   6   7      763.12      697.57     62.87 o 
   3   6   7      103.05       92.63     10.15 o 
   4   6   7        8.28        3.61      3.31 o 
   5   6   7       48.98       48.30      7.34 o 
   6   6   7       90.76       82.98     12.46 o 
  -8   7   7        0.26       13.74      6.74 o 
  -7   7   7        0.00        5.80      4.35 o 
  -6   7   7        3.97        8.89     10.36 o 
  -5   7   7        4.28       22.37      8.36 o 
  -4   7   7        0.74       17.80      7.57 o 
  -3   7   7        1.36       26.70      7.55 o 
  -2   7   7       25.14       44.61      9.13 o 
  -1   7   7       58.71       88.94     17.34 o 
   0   7   7       27.15       40.31     12.59 o 
   1   7   7      185.28      260.76     27.80 o 
   2   7   7      164.03      146.31     17.74 o 
   3   7   7        0.04        5.01      4.40 o 
   4   7   7      241.99      316.30     28.00 o 
   5   7   7       38.94       32.97      5.86 o 
   6   7   7       17.89       21.48      5.48 o 
  -7   8   7        0.45       18.00      7.53 o 
  -6   8   7        3.06       22.82     12.66 o 
  -5   8   7        0.43        7.02      6.04 o 
  -4   8   7        9.56        6.74     12.59 o 
  -3   8   7       10.74       25.72      7.60 o 
  -2   8   7       98.29      110.59     16.75 o 
  -1   8   7      100.59      100.87     20.25 o 
   0   8   7       35.22       65.16     20.26 o 
   1   8   7        3.80        2.87      6.83 o 
   2   8   7        8.67        4.74      4.18 o 
   3   8   7        0.06        5.56      3.69 o 
   4   8   7        3.07        9.33      3.21 o 
   5   8   7        0.70        5.27      3.18 o 
  -6   9   7       12.73       31.20      9.65 o 
  -5   9   7       18.87       42.79     16.93 o 
  -4   9   7       29.24       19.29      6.07 o 
  -3   9   7        2.13       18.64     23.09 o 
  -2   9   7       20.67       50.69      8.82 o 
  -1   9   7       12.91       30.41     11.62 o 
   0   9   7        5.14        3.18      5.64 o 
   1   9   7       50.30       95.13     26.34 o 
   2   9   7       28.48       27.78     25.55 o 
   3   9   7        0.62       14.72      6.00 o 
   4   9   7       73.86       58.70     12.01 o 
  -5  10   7        0.09        6.50      9.48 o 
  -4  10   7        6.08       33.52      8.23 o 
  -3  10   7        4.58       33.12     10.31 o 
  -2  10   7        8.23       29.58      8.72 o 
  -1  10   7        0.89       45.29     15.32 o 
   0  10   7        5.32       23.91      9.29 o 
   1  10   7        8.92       20.86      6.89 o 
   2  10   7        3.77       12.91      5.63 o 
   3  10   7       12.78        7.10      2.55 o 
  -4  11   7        1.46        3.45     14.36 o 
  -3  11   7        7.36       46.73     22.35 o 
  -2  11   7        1.78       19.11     19.19 o 
  -1  11   7        0.01       25.80     13.26 o 
   0  11   7       11.09       26.43      8.70 o 
   1  11   7        2.30       15.89      4.57 o 
   2  11   7        4.93        7.49      3.78 o 
   0   0   8      382.56      268.11     54.39 o 
   2   0   8       37.11       10.67      5.69 o 
   4   0   8      197.38      140.51     21.68 o 
   6   0   8        3.73        9.64      2.86 o 
  -8   1   8        1.64       15.93      7.01 o 
  -7   1   8        2.17       45.59     18.41 o 
  -6   1   8       15.31       33.20     11.19 o 
  -5   1   8        1.84       29.14     14.28 o 
  -4   1   8      119.22      111.16     22.89 o 
  -3   1   8      180.50      140.68     21.65 o 
  -2   1   8       46.65       48.55     15.98 o 
  -1   1   8      182.28      128.05     14.51 o 
   0   1   8      411.73      371.92     27.45 o 
   1   1   8      345.52      327.24     18.52 o 
   2   1   8        6.12        6.20      3.92 o 
   3   1   8       27.76       39.10     13.20 o 
   4   1   8        1.14        4.96      3.62 o 
   5   1   8       53.12       52.42      8.32 o 
   6   1   8       46.55       33.80      8.16 o 
   7   1   8      108.35       95.94     12.49 o 
  -8   2   8        3.63       20.44      7.06 o 
  -7   2   8        1.68       11.30      7.20 o 
  -6   2   8        0.01       12.01      6.61 o 
  -5   2   8      123.57      108.16     22.04 o 
  -4   2   8       32.04        9.63     10.99 o 
  -3   2   8       82.70       81.56      9.37 o 
  -2   2   8       23.15       47.00     10.39 o 
  -1   2   8       51.67       31.87      6.65 o 
   0   2   8       47.27       28.50      5.11 o 
   1   2   8        0.01        2.33      2.31 o 
   2   2   8        3.43        3.10      1.75 o 
   3   2   8      114.70      117.18     10.61 o 
   4   2   8        5.35       13.60      4.22 o 
   5   2   8       33.01       62.68      7.13 o 
   6   2   8        7.32        5.21      2.77 o 
   7   2   8       30.33       23.46     11.23 o 
  -8   3   8        2.61        7.31      3.51 o 
  -7   3   8        2.26        9.92      6.12 o 
  -6   3   8        0.35       22.72      7.62 o 
  -5   3   8        9.06       13.59      6.80 o 
  -4   3   8      110.18      104.46     21.72 o 
  -2   3   8       16.33       12.36      4.94 o 
  -1   3   8        0.27        3.74      2.12 o 
   0   3   8        5.76        5.10      1.79 o 
   1   3   8       19.79       14.85      3.50 o 
   2   3   8        0.27       14.33      3.46 o 
   3   3   8      299.08      318.81     25.71 o 
   4   3   8        1.59        6.97      3.26 o 
   5   3   8        2.93       12.95      5.36 o 
   6   3   8      298.32      260.57     30.36 o 
  -8   4   8        5.25       12.56      5.16 o 
  -7   4   8       28.56       76.03     13.08 o 
  -6   4   8        4.53       21.21     13.23 o 
  -5   4   8        0.23       18.72      7.20 o 
  -4   4   8        1.37       10.08      5.27 o 
  -3   4   8        2.42       38.44     13.90 o 
  -2   4   8       24.42       47.77     15.23 o 
  -1   4   8       19.64       12.40     14.82 o 
   0   4   8        1.20        8.14      5.74 o 
   1   4   8       36.60       36.21      6.26 o 
   2   4   8      236.96      214.26     16.07 o 
   3   4   8      124.20      114.45     23.19 o 
   4   4   8       58.40       61.12      5.85 o 
   5   4   8      387.56      383.47     68.75 o 
   6   4   8       30.94        5.29      2.19 o 
  -8   5   8        5.32        9.29     23.94 o 
  -7   5   8        1.15       10.99      3.77 o 
  -6   5   8        0.74        8.14     10.72 o 
  -5   5   8        0.80       21.44      7.80 o 
  -4   5   8        0.50       21.03      7.75 o 
  -3   5   8        5.30       20.26      9.30 o 
  -2   5   8        8.63       20.39      8.96 o 
  -1   5   8        4.39       20.01      8.78 o 
   0   5   8        0.86        2.12      2.51 o 
   1   5   8       53.57       40.02      7.38 o 
   2   5   8       65.52       95.48     11.49 o 
   3   5   8      339.66      352.08     37.82 o 
   4   5   8      749.17      701.07     42.85 o 
   5   5   8       19.68        5.73      6.26 o 
   6   5   8       58.81       52.48      8.24 o 
  -7   6   8        0.94       21.02      6.88 o 
  -6   6   8        0.40       11.68      5.01 o 
  -5   6   8       14.04       18.55      9.36 o 
  -4   6   8        1.85       33.81      8.97 o 
  -3   6   8       64.46       57.91     15.60 o 
  -2   6   8        6.12       29.46     10.96 o 
  -1   6   8       68.33       93.72     17.42 o 
   0   6   8       29.40       38.68     12.43 o 
   1   6   8        3.00       23.80     20.51 o 
   2   6   8       45.16       49.89      8.94 o 
   3   6   8       18.68       22.44      4.78 o 
   4   6   8       15.95        7.36      5.24 o 
   5   6   8       38.31       12.72     10.32 o 
  -7   7   8        0.00       19.39     13.59 o 
  -6   7   8        0.07       18.81      6.97 o 
  -5   7   8        0.48       25.52      6.84 o 
  -4   7   8        0.10       20.31      7.20 o 
  -3   7   8        0.49       19.07      9.13 o 
  -2   7   8        0.38       23.35     10.47 o 
  -1   7   8       11.02       12.61      9.90 o 
   0   7   8       10.10       22.60      9.47 o 
   1   7   8       32.03       41.36      8.73 o 
   2   7   8      105.46      127.22     22.81 o 
   3   7   8       93.71       98.86     11.27 o 
   4   7   8       16.95        3.70      5.08 o 
   5   7   8        0.00       10.07      3.86 o 
  -7   8   8        0.32       14.84      8.19 o 
  -6   8   8        6.23       25.76      7.68 o 
  -5   8   8        0.33       15.68     11.94 o 
  -4   8   8        0.32       10.16      4.29 o 
  -3   8   8        7.14       -0.19      3.24 o 
  -2   8   8        0.00       10.85      6.81 o 
  -1   8   8        1.09       24.50     11.95 o 
   0   8   8       62.35       69.16     15.43 o 
   1   8   8       26.15       60.11     12.05 o 
   2   8   8       94.32      108.22     14.78 o 
   3   8   8       13.16       14.67      8.02 o 
   4   8   8        4.50        8.78      3.85 o 
  -6   9   8        2.30       20.68      7.65 o 
  -5   9   8        6.97        4.78      3.06 o 
  -4   9   8        2.58        3.79      3.33 o 
  -3   9   8        9.34       26.87     10.09 o 
  -2   9   8        4.25       29.77     10.02 o 
  -1   9   8       20.61       36.02     13.17 o 
   0   9   8       83.66      159.23     33.65 o 
   1   9   8      166.07      184.15     34.96 o 
   2   9   8        6.02        9.32      5.17 o 
   3   9   8       32.11       20.04     13.53 o 
  -4  10   8       11.15       36.88      9.91 o 
  -3  10   8        6.27       30.54      8.93 o 
  -2  10   8        3.51       46.89     17.87 o 
  -1  10   8       15.30       30.22     12.07 o 
   0  10   8        0.47       31.85     12.38 o 
   1  10   8       27.83       27.07      8.01 o 
   2  10   8       13.81       15.82      4.45 o 
  -2  11   8        3.78       21.84     10.62 o 
  -1  11   8        7.27       30.23     13.72 o 
  -1   0   9        6.06       10.73      3.93 o 
   1   0   9      283.72      289.22     35.98 o 
   3   0   9       69.78       54.23     12.09 o 
   5   0   9        5.68        8.64      6.56 o 
  -8   1   9        6.49       39.63     12.70 o 
  -7   1   9        1.23       43.42     14.98 o 
  -6   1   9       13.46       35.77     15.05 o 
  -5   1   9       35.70       33.48     14.46 o 
  -4   1   9      183.44      246.05     40.42 o 
  -3   1   9       69.24       65.89     16.47 o 
  -2   1   9      127.36       94.39     23.09 o 
  -1   1   9       21.03        7.94      4.01 o 
   0   1   9      143.61      116.42     10.49 o 
   1   1   9       34.97       28.75      4.55 o 
   2   1   9       70.19       60.98      9.22 o 
   3   1   9        5.35       19.59     13.01 o 
   4   1   9       68.15       83.75      8.97 o 
   5   1   9       36.66       28.97     17.43 o 
   6   1   9        5.47       16.64      6.66 o 
  -8   2   9        0.77       16.04      8.44 o 
  -7   2   9        3.76       25.49     12.38 o 
  -6   2   9        1.57       14.57     10.08 o 
  -5   2   9       37.31       31.60     10.22 o 
  -4   2   9        4.85       25.15     11.86 o 
  -3   2   9       62.24      101.69     20.75 o 
  -2   2   9      460.23      403.74     47.99 o 
  -1   2   9        9.30       10.37      2.93 o 
   0   2   9      305.13      248.17     30.08 o 
   1   2   9       15.00       17.16      4.83 o 
   2   2   9      240.11      209.06     19.89 o 
   3   2   9       42.12       59.92     10.72 o 
   4   2   9      108.47      116.60     33.07 o 
   5   2   9       18.64        6.74      5.48 o 
   6   2   9        0.36        8.90      4.05 o 
  -8   3   9        7.71        3.05      5.71 o 
  -7   3   9       15.97       49.58     16.60 o 
  -6   3   9       24.99       63.30     18.40 o 
  -5   3   9        8.17       24.07     11.35 o 
  -4   3   9        4.50       26.30     13.42 o 
  -3   3   9        9.34       20.16     10.44 o 
  -2   3   9        2.46       10.32     10.92 o 
  -1   3   9        9.11        9.21      4.48 o 
   0   3   9       61.74       71.31      9.07 o 
   1   3   9       23.95       23.63      4.36 o 
   2   3   9       47.23       63.94      7.38 o 
   3   3   9      366.80      356.95     37.96 o 
   4   3   9       15.62       15.31      5.16 o 
   5   3   9      137.79      125.78     14.73 o 
   6   3   9        6.17       22.21      7.10 o 
  -7   4   9        4.60       12.67     13.49 o 
  -6   4   9        2.70       38.35      8.32 o 
  -5   4   9        0.06       15.14      9.00 o 
  -4   4   9       10.02       23.80      9.79 o 
  -3   4   9        0.00       18.96      7.79 o 
  -2   4   9       75.37       64.50     14.50 o 
  -1   4   9        6.78       14.89      4.22 o 
   0   4   9       39.43       56.49     14.77 o 
   1   4   9        5.69       20.66      7.28 o 
   2   4   9       18.13       28.07      5.83 o 
   3   4   9        9.82        4.93      3.19 o 
   4   4   9       39.75       46.96      9.24 o 
   5   4   9       45.80       82.12     15.48 o 
  -7   5   9        0.01       11.66     15.31 o 
  -6   5   9        1.12       23.10      7.57 o 
  -5   5   9        0.27        1.41      5.14 o 
  -4   5   9        0.01       10.99      6.14 o 
  -3   5   9        2.54       27.83     12.59 o 
  -2   5   9        9.08       17.62      9.95 o 
  -1   5   9       19.20       17.34      8.07 o 
   0   5   9      235.29      272.98     24.07 o 
   1   5   9        2.58        8.53     10.18 o 
   2   5   9       10.17       28.86      6.43 o 
   3   5   9       10.75        7.24      3.33 o 
   4   5   9        7.97        5.92      2.99 o 
   5   5   9       71.64       56.79     39.37 o 
  -7   6   9        1.12       19.93      6.50 o 
  -6   6   9        0.01       26.27      8.97 o 
  -5   6   9        1.49        6.01     17.06 o 
  -4   6   9        1.63        2.64      5.66 o 
  -3   6   9        0.06       13.17     10.78 o 
  -2   6   9        0.05       15.34      9.04 o 
  -1   6   9        2.10       11.34      6.54 o 
   0   6   9       41.15       79.01     18.41 o 
   1   6   9       20.64       67.37     16.93 o 
   2   6   9       78.98      113.37      9.27 o 
   3   6   9       29.02       51.80     10.60 o 
   4   6   9       11.92       13.70      5.34 o 
  -6   7   9        0.01       28.67     10.69 o 
  -5   7   9        0.76       19.38     11.78 o 
  -4   7   9        9.41       12.15      5.66 o 
  -3   7   9        0.21       23.77      8.87 o 
  -2   7   9       31.16       16.58      8.87 o 
  -1   7   9        2.90       31.76     10.20 o 
   0   7   9        6.74        6.25      3.99 o 
   1   7   9        0.44       62.04     39.33 o 
   2   7   9       15.95       16.61      8.47 o 
   3   7   9       16.69        7.68      4.19 o 
   4   7   9        7.92       14.16      5.10 o 
  -6   8   9        1.75       31.66      9.06 o 
  -5   8   9        3.70       10.96     22.22 o 
  -4   8   9       32.83       43.95     15.22 o 
  -3   8   9        0.00       20.93      9.84 o 
  -2   8   9       11.17       19.80      8.50 o 
  -1   8   9        7.69       33.41     13.15 o 
   0   8   9       18.04       22.19     10.24 o 
   1   8   9        0.14        3.29      4.20 o 
   2   8   9       51.82       21.22      7.47 o 
   3   8   9        1.11        9.34      7.69 o 
  -5   9   9       10.39       18.35      6.29 o 
  -4   9   9        1.74       31.38      8.07 o 
  -3   9   9       11.33       24.14     11.93 o 
  -2   9   9        0.00        9.45      6.99 o 
  -1   9   9        1.23        7.99      6.54 o 
   0   9   9       30.87       69.48     20.80 o 
   1   9   9       67.62       42.34     15.16 o 
   2   9   9        0.01        3.02      3.48 o 
  -3  10   9        6.93       36.29     13.28 o 
  -2  10   9        0.00       16.49      8.75 o 
  -1  10   9       24.70       17.64      8.80 o 
   0  10   9        3.02       33.79     11.95 o 
  -6   0  10        9.01       40.38     13.42 o 
  -4   0  10       77.57       81.18     17.55 o 
  -2   0  10      191.76      225.09     34.62 o 
   0   0  10       91.90      100.05     11.70 o 
   2   0  10       70.52       62.28     13.17 o 
   4   0  10        4.57        5.73      4.81 o 
  -7   1  10        1.14        6.00      6.02 o 
  -6   1  10        0.14       21.75     10.74 o 
  -5   1  10        2.40       17.32     10.22 o 
  -4   1  10      206.79      210.36     35.19 o 
  -3   1  10        1.11       19.40     10.56 o 
  -2   1  10      131.17      182.69     29.51 o 
  -1   1  10       20.53       23.42      5.83 o 
   0   1  10        1.16        8.15      4.64 o 
   1   1  10        0.24        6.77      1.98 o 
   2   1  10       15.33       18.76      5.89 o 
   3   1  10        0.66       14.45      5.20 o 
   4   1  10       44.51       29.16      6.50 o 
   5   1  10        0.05       11.35      4.98 o 
  -7   2  10        0.76       25.65     11.55 o 
  -6   2  10        0.14       20.12      7.29 o 
  -5   2  10        7.50       47.59     14.34 o 
  -4   2  10       16.27       24.66     10.65 o 
  -3   2  10       30.72       87.38     17.41 o 
  -2   2  10        4.99       -0.14      3.86 o 
  -1   2  10        0.70        4.85      8.17 o 
   0   2  10      321.62      306.56     25.82 o 
   1   2  10        7.57       26.80      4.86 o 
   2   2  10      292.60      293.79     41.33 o 
   3   2  10        1.86        4.53      7.33 o 
   4   2  10      140.82      150.59     20.16 o 
   5   2  10        1.61       13.03      7.23 o 
  -7   3  10        1.41       26.96     11.78 o 
  -6   3  10        0.70       12.38      9.02 o 
  -5   3  10        1.48       36.27     11.69 o 
  -4   3  10        0.82       24.72     12.50 o 
  -3   3  10        1.79        9.97      6.92 o 
  -2   3  10       40.13       28.72      4.81 o 
  -1   3  10        0.75       25.73     16.98 o 
   0   3  10        0.00        5.57      5.24 o 
   1   3  10       18.88       22.35      5.18 o 
   2   3  10        9.77       15.44      2.94 o 
   3   3  10       54.09       45.70     13.88 o 
   4   3  10      170.69      196.68     32.90 o 
   5   3  10       83.25      104.70     50.00 o 
  -7   4  10        1.65       38.96     13.69 o 
  -6   4  10        0.76        5.60      4.60 o 
  -5   4  10        2.97        3.02      4.53 o 
  -4   4  10       12.09       22.44      9.97 o 
  -3   4  10       32.56       18.09      9.81 o 
  -2   4  10        0.29       12.87      4.68 o 
  -1   4  10       77.95       43.17     12.18 o 
   0   4  10        2.29        8.15      5.76 o 
   1   4  10        0.13        2.78      2.13 o 
   2   4  10        3.34        9.32      3.32 o 
   3   4  10       72.44       36.09     11.12 o 
   4   4  10       72.41       63.36     11.77 o 
  -6   5  10       10.62       23.57      9.65 o 
  -5   5  10       13.36       22.22     10.29 o 
  -4   5  10        3.77       21.52     10.42 o 
  -3   5  10        2.65       27.74     10.74 o 
  -2   5  10        4.04       11.36      4.66 o 
  -1   5  10        7.01        7.98      6.35 o 
   0   5  10       29.03       41.98     10.30 o 
   1   5  10       53.77       61.70     14.79 o 
   2   5  10      102.89       92.15     12.38 o 
   3   5  10        1.53        4.49      4.24 o 
   4   5  10       77.45       43.79     27.63 o 
  -6   6  10        0.10       46.06     17.01 o 
  -5   6  10       10.61       21.79     12.27 o 
  -4   6  10       13.46       20.34     10.24 o 
  -3   6  10        0.00       49.11     14.93 o 
  -2   6  10       28.75       23.71      9.00 o 
  -1   6  10        7.57       16.13      5.37 o 
   0   6  10        1.81       24.12      7.07 o 
   1   6  10        4.06        8.13      5.35 o 
   2   6  10       32.51       46.46      8.61 o 
   3   6  10        0.19        9.42      6.92 o 
  -5   7  10        0.20       21.00     12.09 o 
  -4   7  10       14.94       15.57     10.02 o 
  -3   7  10       14.79       27.81      9.93 o 
  -2   7  10        0.43        6.63      4.76 o 
  -1   7  10       13.91       41.07     12.54 o 
   0   7  10       22.56       23.80      6.21 o 
   1   7  10       21.88       28.22     12.39 o 
   2   7  10       65.92       39.94     15.66 o 
   3   7  10        2.63        7.72      7.37 o 
  -5   8  10        4.50       21.09     10.15 o 
  -4   8  10       10.59       22.83      9.54 o 
  -3   8  10        0.09        4.74      4.96 o 
  -2   8  10        3.80       28.53     12.20 o 
  -1   8  10        0.00       21.50     11.37 o 
   0   8  10       16.08       14.71      7.74 o 
   1   8  10        4.65        7.03     11.57 o 
   2   8  10       21.18       27.53      7.62 o 
  -3   9  10       18.53       75.77     23.53 o 
  -2   9  10        1.11       30.70     12.81 o 
  -1   9  10        0.14       26.01     10.98 o 
   0   9  10       13.42       39.83     14.05 o 
  -5   0  11       10.89       18.20      9.09 o 
  -3   0  11      146.05      146.57     29.44 o 
  -1   0  11        5.77       30.27     10.11 o 
   1   0  11      103.00       84.25     10.44 o 
   3   0  11      223.87      252.23     86.55 o 
  -6   1  11        2.52        8.33      4.69 o 
  -5   1  11       16.16       18.47     11.01 o 
  -4   1  11       50.09       56.38     10.10 o 
  -3   1  11        1.95       20.18      6.73 o 
  -2   1  11       80.06      105.07     15.20 o 
  -1   1  11        4.65       11.50      5.23 o 
   0   1  11       10.25        7.71      5.47 o 
   1   1  11        5.06        7.30      3.15 o 
   2   1  11      170.15      126.21     17.48 o 
   3   1  11       61.73       42.67      7.39 o 
   4   1  11       22.38       15.62      5.96 o 
  -6   2  11        8.12       20.95      9.25 o 
  -5   2  11        0.12       19.83     11.08 o 
  -4   2  11       32.45      115.17     18.92 o 
  -3   2  11       45.09       54.88     10.83 o 
  -2   2  11       13.74       20.87      7.02 o 
  -1   2  11       19.71       34.89     12.54 o 
   0   2  11        5.83       10.97      2.58 o 
   1   2  11       30.26       82.59     13.72 o 
   2   2  11       10.40       18.71      4.76 o 
   3   2  11       54.96       45.45     13.65 o 
   4   2  11      225.73      211.60     13.80 o 
  -6   3  11        1.07       27.61     10.44 o 
  -5   3  11       11.60       10.54      8.12 o 
  -4   3  11        0.06       15.66      8.23 o 
  -3   3  11       31.70       16.58      7.49 o 
  -2   3  11        4.65        7.92      4.20 o 
  -1   3  11       55.40       75.92     11.68 o 
   0   3  11      170.48      170.48     10.82 o 
   1   3  11        0.94       15.00      7.23 o 
   2   3  11        0.45        6.06      9.22 o 
   3   3  11       10.71       24.68      8.90 o 
   4   3  11        0.94       15.14      6.61 o 
  -6   4  11        1.40       -4.20      4.22 o 
  -5   4  11        0.59       -1.89      4.35 o 
  -4   4  11        0.30        0.63      3.97 o 
  -3   4  11        0.82        4.08      5.16 o 
  -2   4  11        7.68       19.38      7.69 o 
  -1   4  11        3.81       13.03     13.53 o 
   0   4  11        0.63       43.11     17.16 o 
   1   4  11        5.49        0.94      2.54 o 
   2   4  11       24.21        8.37     10.96 o 
   3   4  11        1.31       14.76      7.90 o 
  -5   5  11        0.54       11.39     11.86 o 
  -4   5  11        4.44       43.53     15.43 o 
  -3   5  11        1.43       16.38      8.32 o 
  -2   5  11        0.02       15.56      7.22 o 
  -1   5  11        9.66       25.36     11.71 o 
   0   5  11        3.02       12.49     11.02 o 
   1   5  11       64.60       66.44     17.38 o 
   2   5  11        3.68       12.33     14.57 o 
   3   5  11       57.05       35.46     10.80 o 
  -5   6  11        1.64       30.77     12.45 o 
  -4   6  11        3.01       26.91     14.14 o 
  -3   6  11        1.35       24.13      9.77 o 
  -2   6  11        1.02        4.71      4.96 o 
  -1   6  11        7.35       20.17      6.00 o 
   0   6  11        0.59       18.57     10.75 o 
   1   6  11       16.01       28.12      6.34 o 
   2   6  11        5.45        8.89      3.74 o 
  -4   7  11       14.17       10.92      5.48 o 
  -3   7  11        6.79       19.24      8.87 o 
  -2   7  11        0.83       30.16     10.10 o 
  -1   7  11        2.27       18.56      5.53 o 
   0   7  11        0.72       23.18     12.58 o 
   1   7  11        5.73       18.48      8.47 o 
  -2   8  11       11.43       29.59     10.37 o 
  -1   8  11        0.58       16.45      8.28 o 
   2   0  12        3.93        7.53      5.34 o 
  -5   1  12        2.25        7.24      5.86 o 
  -4   1  12        0.01        3.66      3.63 o 
   1   1  12       14.40       20.99      4.58 o 
   2   1  12       48.92       19.95      9.70 o 
   3   1  12        5.27        5.05      3.25 o 
  -5   2  12        1.16       17.96      9.84 o 
  -4   2  12       13.61        7.02      4.15 o 
  -3   2  12       11.73        5.98      6.45 o 
   1   2  12        3.15        6.42      9.75 o 
   2   2  12       17.12       18.41      5.55 o 
  -5   3  12        4.34       19.44      8.98 o 
  -4   3  12        6.08       14.34      7.53 o 
  -3   3  12        9.75       19.54      9.23 o 
   1   3  12        5.15        6.08     10.39 o 
   2   3  12        0.64        7.10      7.55 o 
  -5   4  12        2.65       24.23      9.38 o 
  -4   4  12       28.87       34.28     13.17 o 
  -3   4  12        9.01       28.63     10.90 o 
   1   4  12        8.00        9.65      5.68 o 
   2   4  12       44.27       16.73     21.61 o 
  -4   5  12       26.23       23.91     11.21 o 
  -3   5  12        1.80       22.28      8.84 o 
   0   5  12       12.24       12.43      5.77 o 
   1   5  12        2.52        4.99      4.20 o 
  -3   6  12       14.32       36.31     12.63 o 
   0   6  12        1.75       17.55      7.67 o 
                                                 
